# Supplementary material for: Review of Participatory Epidemiology Practices in Animal Health (1980-2015) and Future Practice Directions
Source: PLoS One. 2017 Jan 17;12(1):e0169198. doi: 10.1371/journal.pone.0169198 (PMC5240953; doi:10.1371/journal.pone.0169198)
Supplement: S2 File — (XLS) [file pone.0169198.s002.xls]

## Sheet: Hoja1
Title	Source	Type	Year	Uses	Diseases	Species	Country1	Country2	Country3	Country4	Country5
Field assessment of rinderpest surveillance and animal health services in south-west Ethiopia	Technical report	Report	2002	Surveillance	Several	Cattle	Ethiopia	Kenya	Southern Sudan
The Participatory Epidemiological Investigation of FMD in Erzurum Province	Technical report	Report	2005	Descriptive epidemiology	Foot and Mouth Disease	Cattle	Turkey
Impact Assessment of a Community-based Animal Health Project in Dollo Ado and Dollo Bay Districts, Southern Ethiopia	TropicalAnimalHealthandProduction	Peer-review paper	2005	Evaluation of veterinary service delivery	Several	Several	Ethiopia
Participatory Surveillance of Livestock Diseases in District Karachi–Pakistan	INTERNATIONAL JOURNAL OF AGRICULTURE & BIOLOGY	Peer-review paper	2006	Disease survey and prioritization	Several	Livestock	Pakistan
The use of community-based animal health workers to strengthen disease surveillance systems in Tanzania	Revue scientifique et technique (International Office of Epizootics)	Peer-review paper	2005	Surveillance	Several	Cattle	Tanzania
Epidemiological Analyses of Foot and Mouth Disease in Pakistan	INTERNATIONAL JOURNAL OF AGRICULTURE & BIOLOGY	Peer-review paper	2006	Descriptive epidemiology	Foot and Mouth Disease	Cattle	Pakistan
Participatory disease surveillance and response in Indonesia: strengthening veterinary services and empowering communities to prevent and control highly pathogenic avian influenza.	Avian diseases	Peer-review paper	2010	Surveillance	Avian Influenza	Poultry	Indonesia
PARTICIPATORY DISEASE SURVEILLANCE AS PANACEA TO THE BANE OF ANIMAL DISEASE UNDER-REPORTING IN NIGERIA: A COLLABORATIVE REPORT	Tropical Veterinarian	Peer-review paper	2011	Veterinary public health	Several		Nigeria
Contributing factors for successful vaccination campaigns against Newcastle disease	Livestock Reasearch for Rural Development	Peer-review paper	2013	Evaluation of disease control methods	Newcastle disease	Chicken	Malawi	Mozambique	Tanzania
Foot-and-mouth disease vaccination in South Sudan: benefit-cost analysis and livelihoods impact.	Transboundary and emerging diseases	Peer-review paper	2008	Economic or livelihood impact disease	Foot and Mouth Disease	Cattle	Southern Sudan
Conflict of interest: use of pyrethroids and amidines against tsetse and ticks in zoonotic sleeping sickness endemic areas of Uganda.	Parasites & vectors	Peer-review paper	2013	Evaluation of veterinary service delivery	Trypanosomiasis	Cattle	Uganda
Controlling parasites, understanding practices: The biosocial complexity of a One Health intervention for neglected zoonotic helminths in northern Lao PDR.	Social science & medicine	Peer-review paper	2014	Evaluation of disease control methods	Intestinal helminth infections	Human / pigs	Laos
Animal health studies using participatory epidemiology in the Mandrare Valley, Madagascar.	Tropical animal health and production	Peer-review paper	2014	Disease survey and prioritization	Several		Madagascar
Maasai perception of the impact and incidence of malignant catarrhal fever (MCF) in southern Kenya.	Preventive veterinary medicine	Peer-review paper	2007	Economic or livelihood impact disease	Several	Cattle	Kenya
Evaluating the efficiency of participatory epidemiology to estimate the incidence and impacts of foot-and-mouth disease among livestock owners in Cambodia.	Acta tropica	Peer-review paper	2012	Economic or livelihood impact disease	Foot and Mouth Disease	Cattle / buffaloes / pigs	Cambodia
Using participatory epidemiological techniques to estimate the relative incidence and impact on livelihoods of livestock diseases amongst nomadic pastoralists in Turkana South District, Kenya.	Preventive veterinary medicine	Peer-review paper	2009	Disease survey and prioritization	Several	Livestock	Kenya
The Effectiveness of Preventative Mass Vaccination Regimes Against the Incidence of Highly Pathogenic Avian Influenza on Java Island, Indonesia.	Transboundary and emerging diseases	Peer-review paper	2013	Evaluation of disease control methods	Avian Influenza	Poultry	Indonesia
Preventing highly pathogenic avian influenza (HPAI) at the rural community level: a case study from Cambodia.	Tropical animal health and production	Peer-review paper	2011	Evaluation of disease control methods	Avian Influenza	Poultry	Cambodia
Fostering community-based wildlife health monitoring and research in the Canadian North.	EcoHealth	Peer-review paper	2009	Surveillance	Several	Wildlife	Canada
Use of participatory rural appraisal (PRA) tools for investigating tick ecology and tick-borne disease in Somaliland.	Tropical animal health and production	Peer-review paper	1996	Descriptive epidemiology	Tick borne diseases	Livestock	Somaliland
Participatory diagnosis of a chronic wasting disease in cattle in southern Sudan.	Preventive veterinary medicine	Peer-review paper	2001	Disease investigation and diagnosis	Several	Cattle	Southern Sudan
Participatory investigations of bovine trypanosomiasis in Tana River District, Kenya.	Medical and veterinary entomology	Peer-review paper	2002	Disease investigation and diagnosis	Trypanosomiasis	Cattle	Kenya
Participatory analysis of seasonal incidences of diseases of cattle, disease vectors and rainfall in southern Sudan.	Preventive veterinary medicine	Peer-review paper	2002	Disease investigation and diagnosis	Several	Cattle	Southern Sudan
Participatory diagnosis of a heat-intolerance syndrome in cattle in Tanzania and association with foot-and-mouth disease.	Preventive veterinary medicine	Peer-review paper	2004	Disease investigation and diagnosis	Foot and Mouth Disease	Cattle	Tanzania
Use of participatory epidemiology to compare the clinical veterinary knowledge of pastoralists and veterinarians in East Africa.	Tropical animal health and production	Peer-review paper	2006	Evaluation of veterinary service delivery	Several	Not specified	Sudan	Kenya
Livestock mortality in pastoralist herds in Ethiopia and implications for drought response.	Disasters	Peer-review paper	2014	Descriptive epidemiology	Several	Livestock	Ethiopia
Bovine dermatophilosis, a re-emerging pandemic disease in Zimbabwe.	Tropical animal health and production	Peer-review paper	2009	Descriptive epidemiology	Bovine dermatophilosis	Cattle	Zimbabwe
Participatory diagnosis and prioritization of constraints to cattle production in some smallholder farming areas of Zimbabwe.	Preventive veterinary medicine	Peer-review paper	2013	Disease survey and prioritization	Several	Cattle	Zimbabwe
Participatory epidemiology to assess sarcoptic mange in serow of Taiwan.	Journal of wildlife diseases	Peer-review paper	2012	Descriptive epidemiology	Scabies	Wild bovid	Taiwan
A One Health, participatory epidemiology assessment of anthrax (Bacillus anthracis) management in Western Uganda	SOCIAL SCIENCE & MEDICINE	Peer-review paper	2015	Economic or livelihood impact disease	Anthrax		Uganda
A RETROSPECTIVE STUDY ON THE IMPACT OF COMMUNITY BASED ANIMAL HEALTH SERVICE DELIVERY SYSTEM IN SHINILE ZONE, SOMALI NATIONAL REGIONAL STATE OF ETHIOPIA	Msc	Report	2004	Evaluation of veterinary service delivery	Trypanosomiasis and Contagious Bovine Pleuropneumonia	Cattle	Ethiopia
When private actors matter: Information-sharing network and surveillance of Highly Pathogenic Avian Influenza in Vietnam.	Acta tropica	Peer-review paper	2015	Descriptive epidemiology	Avian Influenza		Vietnam
DETECTION OF TRANSBOUNDARY ANIMAL DISEASES USING PARTICIPATORY DISEASE SURVEILLANCE IN PLATEAU STATE, NIGERIA	PENAPH Technical Workshop	Conference proceedings	2012	Surveillance	Several	Several	Nigeria
Participatory assessment of animal health and husbandry practices in smallholder pig production systems in three high poverty districts in Uganda.	Preventive veterinary medicine	Peer-review paper	2014	Disease survey and prioritization	Several	Pig	Uganda
Development of a community-based approach to opisthorchiasis control.	Asian Pacific journal of cancer prevention : APJCP	Peer-review paper	2013	Veterinary public health	Liver fluke	Human	Thailand
Design and implementation of participatory hygiene and sanitation transformation (PHAST) as a strategy to control soil-transmitted helminth infections in Luweero, Uganda.	African health sciences	Peer-review paper	2013	Evaluation of disease control methods	Intestinal helminth infections	Human	Uganda
Modelling influenza A H5N1 vaccination strategy scenarios in the household poultry sector in Egypt.	Tropical animal health and production	Peer-review paper	2014	Disease modelling	Avian Influenza	Poultry	Egypt
Participative surveillance of food security in a Cuban community	Revista de salud pública (Bogotá, Colombia)	Peer-review paper	2005	Disease survey and prioritization	Food borne diseases		Cuba
Decision support for spatially targeted livestock policies: Diverse examples from Uganda and Thailand	AGRICULTURAL SYSTEMS	Peer-review paper	2008	Evaluation of veterinary service delivery	Trypanosomiasis		Uganda	Thailand
A social approach to the validation of traditional veterinary remedies - The Anthra Project	TROPICAL ANIMAL HEALTH AND PRODUCTION	Peer-review paper	2002	Disease investigation and diagnosis	Several		India
SEROLOGICAL, CLINICAL AND PARTICIPATORY EPIDEMIOLOGICAL SURVEY OF CONTAGIOUS BOVINE PLEUROPNEUMONIA IN SOMALI REGION, ETHIOPIA	Msc	Report	2004	Descriptive epidemiology	Contagious Bovine Pleuropneumonia	Cattle	Ethiopia
Improvement of small dairy producers in the central coast of Peru.	Tropical animal health and production	Peer-review paper	2007	Disease survey and prioritization	Several	Cattle	Peru
Frequency Distribution of Equine Diseases in Three Metropolises of the Upper Punjab, Pakistan	INTERNATIONAL JOURNAL OF AGRICULTURE AND BIOLOGY	Peer-review paper	2013	Disease survey and prioritization	Several		Pakistan
How to reach the poor? Surveillance in low-income countries, lessons from experiences in Cambodia and Madagascar.	Preventive veterinary medicine	Peer-review paper	2015	Disease survey and prioritization	Several		Madagascar	Kambodia
Participatory and integrative approaches to food safety in developing country cities.	Tropical animal health and production	Peer-review paper	2012	Evaluation of disease control methods	Food borne diseases	Human	Kenya	Nigeria
Participatory probabilistic assessment of the risk to human health associated with cryptosporidiosis from urban dairying in Dagoretti, Nairobi, Kenya.	Tropical animal health and production	Peer-review paper	2012	Disease modelling	Cryptosporidiosis	Human	Kenya
The influence of gender and group membership on food safety: the case of meat sellers in Bodija market, Ibadan, Nigeria.	Tropical animal health and production	Peer-review paper	2012	Veterinary public health	Food borne diseases	Human	Nigeria
Development of a participatory methodology to prioritise milk-borne disease in data-scare environments.	Proceedings of a meeting held at the ... on the ... 2009. p. 188-196.	Conference proceedings	2009	Disease survey and prioritization	Food borne diseases		Ethopia
Analysis of Three Highly Pathogenic Avian Influenza Surveillance Systems of Domestic Poultry in Indonesia: SIKHNAS, INFOLAB and PDSR, 2008-2009	1st International One Health Congress Abstracts, Ecohealth	Conference proceedings	2011	Surveillance	Avian Influenza		Indonesia
Comparing prevalence estimates from participatory epidemiology to conventional surveys, Kenya	ISVEE 13	Conference proceedings	2012	Surveillance	Several	Cattle	Kenya
Evaluation of participatory disease surveillance for highly pathogenic avian influenza in Africa and rinderpest in Pakistan	ISVEE 14	Conference proceedings	2013	Surveillance	Avian Influenza and Rinderpest	Poultry / Cattle	Nigeria	Tanzania	Benin	Pakistan	Uganda
Participatory disease surveillance: Cost effectiveness relative to passive surveillance in Kajiado County, Kenya	ISVEE 15	Conference proceedings	2014	Surveillance	Several	Several	Kenya
The epidemiology of peste des petits ruminants in Pakistan and possible control policies.	Revue scientifique et technique (International Office of Epizootics)	Peer-review paper	2008	Descriptive epidemiology	Peste Petits Ruminants	Small ruminants	Pakistan
Impacts of foot-and-mouth disease on livelihoods in the Borena Plateau of Ethiopia	Pastoralism	Peer-review paper	2013	Economic or livelihood impact disease	Foot and Mouth Disease		Ethopia
Comparative ethnoveterinary and serological evaluation of the Karimojong Community Animal Health Worker Program in Uganda	Annuals New York Academy of Sciences	Peer-review paper	1998	Surveillance	Rinderpest	Cattle	Uganda
Participatory epidemiological research for food safety at the farm level in Japan	ISVEE 11	Conference proceedings	2006	Veterinary public health	Several	Cattle	Japan
Control of contagious bovine pleuropneumonia: Knowledge, attitudes, perceptions and practices in Narok district of Kenya	PREVENTIVE VETERINARY MEDICINE	Peer-review paper	2014	Evaluation of veterinary service delivery	Contagious Bovine Pleuropneumonia		Kenya
Development and delivery of evidence-based messages to reduce the risk of zoonoses in Nairobi, Kenya.	Tropical animal health and production	Peer-review paper	2012	Evaluation of disease control methods	Cryptosporidiosis	Human	Kenya
Towards one health disease surveillance: the Southern African Centre for Infectious Disease Surveillance approach.	The Onderstepoort journal of veterinary research	Peer-review paper	2012	Surveillance	Several	Several	South Africa
Participatory Appraisal and Scanning Surveillance Based Contagious Diseases Risk Profile of District Rahim Yar Khan (Pakistan)	PAKISTAN VETERINARY JOURNAL	Peer-review paper	2010	Disease survey and prioritization	Several		Pakistan
Social and gender determinants of risk of cryptosporidiosis, an emerging zoonosis, in Dagoretti, Nairobi, Kenya.	Tropical animal health and production	Peer-review paper	2012	Veterinary public health	Cryptosporidiosis	Human	Kenya
Farmer perceptions and management strategies of trypanosomian risk in the Mouhoun basin (Burkina Faso)	CAHIERS AGRICULTURES	Peer-review paper	2012	Evaluation of disease control methods	Trypanosomiasis		Burkina Faso
Highly Pathogenic Avian Influenza Participatory Disease Surveillance in Plateau State, Nigeria	Archives Des Sciences	Peer-review paper	2012	Surveillance	Avian Influenza	Poultry	Nigeria
Avian Influenza H5N1 Outbreaks in Village Poultry of West Java, Indonesia: A Detailed Investigation Using Participatory Epidemiology	International Journal of Infectious Diseases (conference)	Peer-review paper	2014	Descriptive epidemiology	Avian Influenza	Poultry	Indonesia
Using mixed methods to investigate factors influencing reporting of livestock diseases: A case study among smallholders in Bolivia	Preventive veterinary medicine	Peer-review paper	2014	Surveillance	Several	Livestock	Bolivia
Ecohealth interventions limit triatomine reinfestation following insecticide spraying in La Brea, Guatemala.	The American journal of tropical medicine and hygiene	Peer-review paper	2013	Evaluation of disease control methods	Trypanosomiasis	Human	Guatemala
Social factors affecting seasonal variation in bovine trypanosomiasis on the Jos Plateau, Nigeria.	Parasites & vectors	Peer-review paper	2013	Evaluation of disease control methods	Trypanosomiasis	Cattle	Nigeria
Participatory rural appraisal to investigate constraints in reporting cattle mortalities in the Odi district of North West Province, south Africa.	Journal of the South African Veterinary Association	Peer-review paper	2005	Surveillance	None	Cattle	South Africa
Prevalence of livestock diseases and their impact on livelihoods in Central Equatoria State, Southern Sudan.	Preventive veterinary medicine	Peer-review paper	2012	Economic or livelihood impact disease	Several	Large and small ruminants	Southern Sudan
Use of participatory epidemiology in studies of the persistence of lineage 2 rinderpest virus in East Africa.	The Veterinary record	Peer-review paper	2003	Surveillance	Rinderpest	Cattle	Somalia	Kenya
A model of lineage-1 and lineage-2 rinderpest virus transmission in pastoral areas of East Africa.	Preventive veterinary medicine	Peer-review paper	2005	Disease modelling	Rinderpest	Cattle	Sudan	Somalia
A model of contagious bovine pleuropneumonia transmission dynamics in East Africa.	Preventive veterinary medicine	Peer-review paper	2006	Disease modelling	Contagious Bovine Pleuropneumonia	Cattle	Southern Sudan
Experiences in Participatory Surveillance and Communitybased Reporting Systems for H5N1 Highly Pathogenic Avian Influenza: A Case Study Approach	EcoHealth	Peer-review paper	2014	Surveillance	Avian Influenza	Poultry	Indonesia	West and East Africa	Southern Sudan	Egypt
Institutionalization of participatory disease surveillance in Pakistan	T R O P I C U L T U R A, 1 0 T H A N N I V E R S A R Y V S F - B E L G I U M	Conference proceedings	2005	Veterinary public health	Rinderpest		Pakistan
Perceived causes, diagnosis and treatment of babesiosis and anaplasmosis in cattle by livestock farmers in communal areas of the central Eastern Cape Province, South Africa.	Journal of the South African Veterinary Association	Peer-review paper	1997	Disease survey and prioritization	Babesiosis and Anaplasmosis	Cattle	South Africa
Evaluation of the application of a thermostable Newcastle disease vaccine by community volunteers in the North West Province of South Africa.	Journal of the South African Veterinary Association	Peer-review paper	2007	Evaluation of disease control methods	Newcastle disease	Poultry	South Africa
Participatory investigation of Contagious Caprine Pleuropneumonia (CCPP) in goats in the Hammer and Benna-Tsemay districts of southern Ethiopia.	Tropical animal health and production	Peer-review paper	2008	Disease investigation and diagnosis	Contagious Caprine Pleuropneumonia	Goats	Ethiopia
[Epidemiologic survey of Neospora caninum in bovines of rural settlements in Corumba, MS].	Revista brasileira de parasitologia veterinaria = Brazilian journal of veterinary	Peer-review paper	2008	Descriptive epidemiology	Neosporosis	Cattle	Brasil
COMMUNITY PARTICIPATORY APPROACHES IN THE EPIDEMIOLOGY AND CONTROL OF TRYPANOSOMOSIS IN CAMELS IN TURKANA DISTRICT, KENYA	Msc	Report	2003	Economic or livelihood impact disease	Trypanosomiasis	Camel	Kenya
Community perceptions of important camel diseases in Lapur Division of Turkana District, Kenya.	Tropical animal health and production	Peer-review paper	2005	Disease survey and prioritization	Trypanosomiasis	Camel	Kenya
The socio-economic impact of important camel diseases as perceived by a pastoralist community in Kenya.	The Onderstepoort journal of veterinary research	Peer-review paper	2006	Economic or livelihood impact disease	Several	Camel	Kenya
Mapping of major diseases and devising prevention and control regimen to common diseases in cattle and shoats in Dassenech district of South Omo Zone, South-Western Ethiopia	TROPICAL ANIMAL HEALTH AND PRODUCTION	Peer-review paper	2015	Disease survey and prioritization	Several		Ethopia
Participatory methods for the assessment of the ownership status of free-roaming dogs in Bali, Indonesia, for disease control and animal welfare.	Preventive veterinary medicine	Peer-review paper	2014	Evaluation of disease control methods	Rabies	Dogs	Indonesia
Using participatory epidemiological techniques to establish rural based poultry disease profiles: practical field experience in the Jos Plateau, Nigeria	WORLDS POULTRY SCIENCE JOURNAL	Peer-review paper	2013	Disease survey and prioritization	Several		Nigeria
Dynamics of people's socio-economic status in the face of schistosomiasis control interventions in Ukerewe district, Tanzania.	Acta tropica	Peer-review paper	2013	Evaluation of disease control methods	Schistosomiasis	Human	Tanzania
Household Financial Status and Gender Perspectives in Determining the Financial Impact of Foot and Mouth Disease in Lao PDR.	Transboundary and emerging diseases	Peer-review paper	2014	Economic or livelihood impact disease	Foot and Mouth Disease	Cattle	Laos
Constraints on smallholder market oriented dairy systems in the north eastern coastal region of Tanzania.	Tropical animal health and production	Peer-review paper	2007	Disease survey and prioritization	Several	Cattle	Tanzania
Investigation of foot-and-mouth disease (FMD) outbreaks	Technical report	Peer-review paper	2010	Descriptive epidemiology	Foot and Mouth Disease	Cattle	Kenya
Farmers' perceptions of the causes of low reproductive performance in cows kept under low-input communal production systems in South Africa.	Tropical animal health and production	Peer-review paper	2011	Disease survey and prioritization	Several	Cattle	South Africa
Outcome mapping for fostering and measuring change in risk management behaviour among urban dairy farmers in Nairobi, Kenya.	Tropical animal health and production	Peer-review paper	2012	Evaluation of disease control methods	Cryptosporidiosis	Human	Kenya
Investigation of the food value chain of ready-to-eat chicken and the associated risk for staphylococcal food poisoning in Tshwane Metropole, South Africa	FOOD CONTROL	Peer-review paper	2014	Veterinary public health	Food borne diseases		South Africa
A community-based participatory study investigating the epidemiology and effects of rabies to livestock owners in rural Ethiopia.	Preventive veterinary medicine	Peer-review paper	2013	Descriptive epidemiology	Several	Several	Ethiopia
Constraints to cattle production in a semiarid pastoral system in Kenya.	Tropical animal health and production	Peer-review paper	2013	Economic or livelihood impact disease	Several	Cattle	Kenya
Perceived risk factors and risk pathways of Rift Valley fever in cattle in Ijara district, Kenya.	The Onderstepoort journal of veterinary research	Peer-review paper	2014	Disease survey and prioritization	Rift Valley fever		Kenya
Perception of the Importance of Traditional Country Foods to the Physical, Mental, and Spiritual Health of Labrador Inuit	ARCTIC	Peer-review paper	2011	Veterinary public health	Food borne diseases		Canada
Description and analysis of the poultry trading network in the Lake Alaotra region, Madagascar: Implications for the surveillance and control of Newcastle disease	ACTA TROPICA	Peer-review paper	2014	Disease survey and prioritization	Newcastle disease		Madagascar
Diagnostic sensitivity and specificity of a participatory disease surveillance method for highly pathogenic avian influenza in household chicken flocks in Indonesia.	Avian diseases	Peer-review paper	2012	Surveillance	Avian Influenza	Chicken	Indonesia
Foot and mouth disease in the Borana pastoral system, southern Ethiopia and implications for livelihoods and international trade.	Tropical animal health and production	Peer-review paper	2008	Descriptive epidemiology	Foot and Mouth Disease	Cattle	Ethiopia
The Use of Participatory Methodologies in Veterinary Epidemiology	10th International Symposium on Veterinary Epidemiology and Economics	Conference proceedings	2003	Surveillance	Foot and Mouth Disease	Livestock	Bolivia
Multiple anthelmintic resistance and the possible contributory factors in Beetal goats in an irrigated area (Pakistan).	Research in veterinary science	Peer-review paper	2010	Research	None	Goats	Pakistan
Application of a healthy food markets guide to two Indonesian markets to reduce transmission of "avian flu".	Bulletin of the World Health Organization	Peer-review paper	2012	Evaluation of disease control methods	Avian Influenza	Human	Indonesia
Participatory evaluation of chicken health and production constraints in Ethiopia	PREVENTIVE VETERINARY MEDICINE	Peer-review paper	2015	Disease survey and prioritization	Several		Ethopia
Participatory rural appraisal to identify needs and prospects of market-oriented dairy industries in Bangladesh.	Tropical animal health and production	Peer-review paper	2007	Disease survey and prioritization	Several	Cattle	Bangladesh
Participatory appraisal of foot and mouth disease in the Afar pastoral area, northeast Ethiopia: implications for understanding disease ecology and control strategy.	Tropical animal health and production	Peer-review paper	2010	Descriptive epidemiology	Foot and Mouth Disease	Cattle	Ethiopia
Ecosocial effects of community participatory tsetse (Glossina spp.) (Diptera Glossinidae) and bovine trypanosomiasis management at Luke, Southwestern Ethiopia	BOLLETTINO DI ZOOLOGIA AGRARIA E DI BACHICOLTURA	Peer-review paper	2006	Evaluation of disease control methods	Trypanosomiasis		Ethopia
Management model of community participative rabies vaccine fund.	The Southeast Asian journal of tropical medicine and public health	Peer-review paper	2000	Evaluation of disease control methods	Rabies	Dogs	Thailand
Quantitative versus qualitative approaches: a comparison of two research methods applied to identification of key health issues for working horses in Lesotho.	Preventive veterinary medicine	Peer-review paper	2013	Disease survey and prioritization	Several	Horses	Lesotho
Participatory livestock farmer training for improvement of animal health in rural and peri-urban smallholder dairy herds in Jinja, Uganda.	Tropical animal health and production	Peer-review paper	2007	Evaluation of disease control methods	Mastitis	Cattle	Uganda
A capture-recapture analysis in a challenging environment: assessing the epidemiological situation of foot-and-mouth disease in Cambodia.	Preventive veterinary medicine	Peer-review paper	2012	Descriptive epidemiology	Foot and Mouth Disease	Cattle / buffaloes	Cambodia
The epidemiology of peste des petits ruminants in Pakistan.	Revue scientifique et technique (International Office of Epizootics)	Peer-review paper	2008	Surveillance	Peste Petits Ruminants	Small ruminants	Pakistan
