# Supplementary material for: Review of Participatory Epidemiology Practices in Animal Health (1980-2015) and Future Practice Directions
Source: PLoS One. 2017 Jan 17;12(1):e0169198. doi: 10.1371/journal.pone.0169198 (PMC5240953; doi:10.1371/journal.pone.0169198)
Supplement: S3 File — (XLS) [file pone.0169198.s003.xls]

## Sheet: Hoja1
Title	Year	Type	Reference
TOWARDS SUSTAINABLE CBPP CONTROL PROGRAMMES FOR AFRICA	2004	Report	FAO-OIE-AU/IBAR-IAEA Consultative Group on Contagious Bovine Pleuropneumonia Third meeting, Rome, 12--–14 November 2003
Veterinary para-professionals in supplying animal health services, in particular for surveillance and early warning	2001	Report	Jones, B. (2001). Review of rinderpest control in Southern Sudan, 1989-2000. African Union/Interafrican Bureau for Animal Resources, Nairobi. 23 pages. PDF
The Role of Community-based Programmes and Participatory Epidemiology in Disease Surveillance and International Trade	2003	Report	Mariner, J.C., Catley, A. and Zepeda, C. (2003). The Role of Community-based Programmes and Participatory Epidemiology in Disease Surveillance and International Trade. In Primary Animal Health Care in the 21st Century: Shaping the rules, policies and institutions. Proceedings of an international conference (K. Sones & A. Catley, eds), 15-18 October 2002, Mombasa. African Union/Interafrican Bureau…
Cross-border issues related to the provision of animal health services with reference to Kenya,Uganda, Ethiopia and Tanzania	2003	Report	Rutebarika, C., Bahari, M.M., Zewdie, S., Mugenyo, B. and Kajume, J.K. (2003). Cross-border issues related to the provision of animal health services with reference to Kenya, Uganda, Ethiopia and Tanzania. In Primary Animal Health Care in the 21st Century: Shaping the rules, policies and institutions. Proceedings of an international conference (K. Sones & A. Catley, eds), 15-18 October 2002, Momb…
Significance of participatory epidemiology in veterinary public health community-based systems. Expert Consultation on Community-based Veterinary Public Health (VPH) Systems, Food and Agriculture Organization	2003	Report	Ashley-Robinson, R., Catley, A. and Hird, D. (2003). Significance of participatory epidemiology in veterinary public health community-based systems. Expert Consultation on Community-based Veterinary Public Health (VPH) Systems, Food and Agriculture Organization, Rome, 27-28 October, 2003, 27-37.
Using Participatory Epidemiology to Assess the Impact of Livestock Diseases	2003	Report	Catley A. and Admassu, B. (2003). Participatory impact assessment of livestock diseases. Third Consultative Group Meeting on Contagious Bovine Pleuropneumonia. Food and Agriculture Organization/Office International des Epizooties/African Union-Interafrican Bureau for Animal Resources/International Atomic Energy Agency. FAO, Rome, 12-14 November, 2003.
Participatory Epidemiology: A guide for trainers.	2005	Manual	Catley, A. (2005). Participatory Epidemiology: A guide for trainers. African Union/Interafrican Bureau for Animal Resources, Nairobi. 55 pages.
Participatory Disease Searching Training of Trainers Course	2003	Manual	Catley, A. (2003). Participatory Disease Searching Training of Trainers Course. 24-26 February 2003, Nairobi. African Union/Interafrican Bureau for Animal Resources, Nairobi
Rinderpest participatory disease searching in the Somali ecosystem. Workshop Proceedings, Griftu, Kenya November 10-17	2002	Report	Mariner, J.C. and Admassu, B. (eds.) (2002). Rinderpest participatory disease searching in the Somali ecosystem. Workshop Proceedings, Griftu, Kenya November 10-17. African
Participatory Impact Assessment: A Guide for Practitioners	2007	Manual	not specified
Participatory Research that Generates Numbers: Guidelines and a Code of Conduct	not available	Report	not specified
African Field Epidemiology Network (AFENET) Public Health Participatory Epidemiology Introductory Training Module	2011	Manual	not specified
Manual on Participatory Epidemiology - Method for the Collection of Action-Oriented Epidemiological Intelligence	2000	Manual	Mariner, J.C., Paskin, R., 2000. Manual on Participatory Epidemiology. FAO Animal Health Manual no. 10, Food and Agriculture Organization, Rome, Italy.
Epidemiologia participativa	2011	Manual	FAO. 2011. Epidemiología Participativa − Métodos para la recolección de acciones y datos orientados a la inteligencia epidemiológica. Manual FAO de producción y sanidad animal. No 10. Roma.
Participatory tools for assessment and monitoring of poultry raising activities and animal disease control	2007	Manual	Bagnol, B. (2008). Participatory tools for assessment and monitoring of poultry raising activities and animal disease control. FAO HPAI Communication Workshop, 22 January 2007, Bangkok, Thailand
Training Course for Participatory Epidemiology Trainers	2010	Report	Tchangaï CP, Mehta P, Hendrickx S and Kaboré S. 2010. Training course for participatory epidemiology trainers, Lomé, Togo, January 25‐29, 2010 [report]. ILRI, Nairobi. 63 pp
LESSONS LEARNED FROM THE ERADICATION OF RINDERPEST FOR CONTROLLING OTHER TRANSBOUNDARY ANIMAL DISEASES	2012	Report	GREP Symposium and High-Level Meeting 12-15 October 2010
Update on the Participatory Epidemiology Network for Animal and Public Health (PENAPH)	2012	Presentation	not specified
The use of participatory methodologies in Veterinary Epidemiology	2003	Report	Proceedings of the 10th International Symposium on Veterinary Epidemiology and Economics, 2003
Community Awareness-raising Methods for Rinderpest Eradication in Southern Sudan.	2001	Report	Jones, B. (2001). Community Awareness-raising Methods for Rinderpest Eradication in Southern Sudan. A workshop for Animal Health Workers and Community Members, Marial Lou, Tonj Couty, 12-15th March 2001. VSF-Belgium, Nairobi. 26 pages. PDF
Doing it for themselves: how communities developed messages and communication methods for rinderpest eradication in southern Sudan.	2002	Report	Jones, B., Araba, A., Koskei, P. and Letereuwa, S. (2002). Doing it for themselves: how communities developed messages and communication methods for rinderpest eradication in southern Sudan. PLA Notes 45, 37-41. PDF
Experiences with community-based and participatory methods for rinderpest surveillance in parts of southern Sudan	2000	Report	Jones, B.A., Araba, A.A., Koskei, P. and Letereuwa, S. (2003). Experiences with community-based and participatory methods for rinderpest surveillance in parts of southern Sudan. In: Primary Animal Health Care in the 21st Century: Shaping the rules, policies and institutions. Proceedings of an international conference (K. Sones & A. Catley, eds), 15-18 October 2002, Mombasa. African Union/Interafr…
Introduction to Participatory Epidemiology and its Application to Highly Pathogenic Avian Infl uenza Participatory Disease Surveillance	2009	Manual	not specified
A manual for practitioners in community -based animal health outreach (CAHO) for highly pathogenic avian influenza	2011	Manual	not specified
Community-Based Animal Health Workers in the Horn of Africa An Evaluation for the Office of Foreign Disaster Assistance	2014	Manual	Leyland, T., Lotira, R., Abebe, D., Bekele, G., and Catley A. (2014). Community-based Animal Health Workers in the Horn of Africa: An Evaluation for the US Office for Foreign Disaster Assistance. Feinstein International Center, Tufts University Africa Regional Office, Addis Ababa and Vetwork UK, Great Holland.
Improving the Delivery of Animal Health Services in Developing Countries	1996	Manual	not specified
Improving village chicken production	2009	Manual	not specified
A GUIDE TO INDICATORS & METHODS FOR ASSESSING THE CONTRIBUTION OF LIVESTOCK KEEPING TO LIVELIHOODS OF THE POOR	2004	Manual	Dorward A., Anderson S., Nava, Y., Pattison, J., Paz, R., Rushton, J. and Sanchez Vera, E.(2005) A GUIDE TO INDICATORS AND METHODS FOR ASSESSING THE CONTRIBUTION OF LIVESTOCK KEEPING TO THE LIVELIHOODS OF THE POOR. Department of Agricultural Sciences, Imperial College London.
Methods for the assessment of livestock development interventions in smallholer systems	2003	Manual	not specified
Participatory epidemiology: A toolkit for trainers	2013	Manual	Dunkle, S. and Mariner, J. 2013. Participatory epidemiology: A toolkit for trainers. Nairobi, Kenya: ILRI.
CONTROLLING NEWCASTLE DISEASE in Village Chickens	2002	Manual	Alders, R., dos Anjos, F., Bagnol, B., Fumo, A., Mata, B. and Young, M. 2002. Controlling Newcastle Disease in Village Chickens: A Training Manual. ACIAR Monograph No. 87 128pp.
Participatory epidemiology: approaches, methods, experiences	2012	Paper review	Catley., A; Alders RG, Wood JLN (2012). Participatory epidemiology: approaches, methods, experiences. The Veterinary Journal, 191: 151 - 160
Participatory epidemiology in disease surveillance and research	2007	Paper review	Jost, C.C., Mariner, J.C., Roeder, P.L., Sawitri, E., Macgregor-Skinner, G.J., 2007. Participatory epidemiology in disease surveillance and research. OfficeInternational des Epizooties Revue Scientifique et Technique 26, 537–549.
Participatory epidemiology: the emergence of a sub-discipline.	2012	Paper review	Toribio JA, Rushton J. Participatory epidemiology: the emergence of a sub-discipline.Vet J. 2012 Feb;191(2):
Integration of participatory approaches into surveillance systems	2011	Paper review	Mariner JC, Hendrickx S, Pfeiffer DU, Costard S, Knopf L, Okuthe S, Chibeu D, Parmley J, Musenero M, Pisang C, Zingeser J, Jones BA, Ali SN, Bett B, McLaws M, Unger F, Araba A, Mehta P, Jost CC. Integration of participatory approaches into surveillance systems. Rev Sci Tech. 2011 Dec;30(3):653-9
Eight years (2004-2012) of teaching participatory epidemiology at the University of Ibadan, Nigeria	2012	Presentation	Olajide, O. 2012. Eight years (2004-2012) of teaching participatory epidemiology at the University of Ibadan, Nigeria. Presented at the PENAPH First Technical Workshop, Chiangmai, Thailand, 11 – 13 December 2012. Ibadan, Nigeria: University of Ibadan.
Participatory approaches for evaluating surveillance systems: Insights from a training-related study from Vietnam	2012	Presentation	not specified
CIRAD Introductory Training in Participatory Epidemiology	2012	Manual	not specified
Using participatory epidemiology to estimate disease transmission parameters	not available	Presentation	not specified
