# Supplementary material for: Review of Participatory Epidemiology Practices in Animal Health (1980-2015) and Future Practice Directions
Source: PLoS One. 2017 Jan 17;12(1):e0169198. doi: 10.1371/journal.pone.0169198 (PMC5240953; doi:10.1371/journal.pone.0169198)
Supplement: S4 File — (XLS) [file pone.0169198.s004.xls]

## Sheet: Hoja1
Project title	Year project begun	Year project finished	Uses	Diseases	Country1	Country2	Country3	Country4	Country5
Community Animal Health and Participatory Epidemiology (CAPE) Project	2000	2004	Teaching	None	Horn of Africa
Regional Newcastle disease control project	2009	ongoing	Evaluation of disease control methods	Newcastle Disease	Mozambique	Tanzania	Zambia
Disease priorization in Chapare region (Bolivia)	2001	2001	Disease survey and prioritization	Several	Bolivia
La red de vigilancia epidemiológica en Bolivia	1997	2001	Surveillance	Foot and Mouth Disease	Bolivia
The Participatory Research on Emerging and Infectious Disease in SouthEast Asia - (SEA-PREID)	2012	ongoing	Teaching	None	South East Asia
Research for Evaluation of Avian Influenza Surveillance in South East Asia - REVASIA	2009	2011	Economic or livelihood impact disease	Foot and Mouth Disease	Cambodia
Assessment of livestock health status and veterinary service needs using participatory epidemiology in Manhiça, Mozambique	2005	2005	Disease survey and prioritization	Foot and Mouth Disease and Tick Borne diseases	Mozambique
Introductory Training Course on Participatory Epidemiology Workshop	2013	2013	Teaching	None	Thailand
Community’s Perception of Brucellosis by Applying Participatory Epidemiology in Chiang Mai and Lamphun Province, Thailand	2012	2012	Disease survey and prioritization	Brucellosis	Thailand
Emergency assistance for animal health and livestock response in pastoral areas of Djibouti	2012	2013	Teaching	Several	Ethiopia
PROJET D’APPUI A L’AMELIORATION DU CONTROLE DES MALADIES TRANSFRONTALIERES DU BETAIL OBJET DU COMMERCE	2012	2015	Surveillance	Several	Cameroon
Reduction and disaster risk management to support the agro-pastoral communities affected by recurrent droughts and other natural disasters in Southern Angola and Northern Namibia	2013	2015	Teaching	None	Angola	Namibia
SAIDR Strengthening Avian Influenza Detection and Response	2008	2010	Surveillance	Avian Influenza	Egypt	Tanzania	Vietnam
Strengthening of Livestock Services in Angola	2008	2014	Disease survey and prioritization	Several	Angola
A Bayesian sensitivity and specificity estimation of the participatory disease surveillance program for highly pathogenic avian influenza in Egypt	2013	2014	Surveillance	Avian Influenza	Egypt
Assessing food safety and food nutrition in food chains: A rapid integrated assessment project	2012	2013	Veterinary public health	Food borne diseases	Egypt
Dynamic Drivers of Disease in Africa	2012	2015	Surveillance	Several	Ghana	Kenya	Sierra Leone	Zambia	Zimbabwe
EDRSAIA	2010	2011	Surveillance	Avian Influenza	Africa
EDRSAIA	2007	2010	Surveillance	Avian Influenza	Several Afircan countries
EDRSAIA and others			Surveillance	Several	Several Afircan countries and South-East Asia
EDRSAIA and others	2007	2010	Surveillance	Several	Several Afircan countries and Indonesia
EDRSAIA	2007	2009	Surveillance	Avian Influenza	Kenya	Uganda	Tanzania
Enhancing prevention and control of Rift Valley fever in East Africa by intersectoral assessment of control options	2010	2012	Evaluation of disease control methods	Rift Valley Fever	Kenya
FAO PDS work in Indonesia			Surveillance	Avian Influenza	Indonesia
Measuring and mitigating the risk of mycotoxins in maize and dairy products for poor consumers in Kenya	2012	2015	Veterinary public health	None	Kenya
Nigeria Integrated Animal and Human Health Management Project	2005	2005	Economic or livelihood impact disease	Several	Nigeria
Operational research in Indonesia for more effective control of highly pathogenic avian influenza	2007	2009	Evaluation of disease control methods	Avian Influenza	Indonesia
Participatory Approaches to Veterinary Epidemiology (PAVE) Project	1998	2000	Research	None	Southern Sudan	Kenya	Tanzania
PE/PDS program in Armenia	2008	2009	Surveillance	Several	Armenia
PENAPH work in Thailand and Bhutan	2009	2013	Surveillance	Zoonoses	Thailand	Bhutan
Pig value chain work in in Uganda			Veterinary public health	None	Uganda
Reducing disease risks and improving food safety in smallholder pig value chains in Vietnam	2011	2015	Veterinary public health	Several	Vietnam
RVF work in Kenya and Tanzania			Economic or livelihood impact disease	Rift Valley Fever	Kenya	Tanzania
Safe Food Fair Food1: capacity building in participatory food safety risk assessment			Veterinary public health	Food borne diseases	Sub-Sahara Africa
Safe Food, Fair Food	2012	2015	Veterinary public health	Food borne diseases	Ethiopia	Mali	Tanzania	Uganda
Safe Food, Fair Food2: food safety risk assessment in livestock value chains (pigs, dairy, small ruminants)	2012	2015	Veterinary public health	Food borne diseases	Uganda	Tanzania	Senegal	Ethiopia
SAIDR Strengthening Avian Influenza Detection and Response (Egypt)	2007	2011	Surveillance	Avian Influenza	Egypt
The 2006-2007 Rift Valley fever outbreak in Kenya: sources of early warning messages and response measures implemented by the Department of Veterinary Services.	2009	2010	Evaluation of disease control methods	Rift Valley Fever	Kenya
Socio-economic impact study of PPR in Pakistan	2004	2004	Economic or livelihood impact disease	Peste Petits Ruminants	Pakistan
The applications of participatory epidemiology in identifying health problems of free-ranging cattle and buffaloes in Pai district, Mae Hong Son province, Thailand			Disease survey and prioritization	Several	Thailand
Demography of owned dogs and the proportion of owned dogs are free roaming in the urban areas of south Bhutan	2013	2013	Research	Rabies	Bhutan
Enhanced Pilot Surveillance Program for Anthrax in Livestock Species in North-West Bangladesh	2013	2013	Surveillance	Anthrax	Bangladesh
Evaluation of the effectiveness of One Health Approach to Zoonoses Management in Bhutan	2013	2013	Research	None	Bhutan
Investigation of brucellosis and CCHF in humans and livestock	2013	2013	Research	Brucellosis andCrimean Haemorragic Fever	Pakistan
Investigation of brucellosis and Q fever in humans and livestock	2013	2013	Research	Brucellosis and Q fever	Afghanistan
Rabies Control Bangladesh: Human behaviour following dog bite	2013	2013	Research	Rabies	Bangladesh
Rabies risk in owned and unowned dogs	2013	2013	Research	Rabies	Sri Lanka
Assessing the impacts of African Swine Fever in smallholder pig systems and the feasability of potential interventions	2013	2016	Economic or livelihood impact disease	African swine fever	Uganda
Training Communities in Livestock-Derived Food Safety and Hygiene in Chitwan District, Nepal	Not available	Not available	Veterinary public health	Food borne diseases	Nepal
Empowering National and Regional Stakeholders	2007	ongoing	Teaching	None	Several
Anthelmintic administration to small ruminants in emergency drought responses: assessing the impact in two locations of northern Kenya.	2012	2012	Economic or livelihood impact disease	Internal parasites	Kenya
Building better brachycephalics	2013	2013	Research	None	UK
Discovering and addressing public concerns about disease risks from wildlife	2010	2011	Disease survey and prioritization	Zoonoses	South Africa
Economics of contagious bovine pleuropneumonia and its control in pastoral systems in Kenya	2010	2013	Economic or livelihood impact disease	Several	Kenya
Empowering communities to improve livestock health in southern Bolivia	2007	2011	Surveillance	Several	Bolivia
Health and Welfare of Working Horses in Lesotho	2008	2011	Disease survey and prioritization	Several	Lesotho
Pursuing Pastoral Resilience (PPR) through improved animal health service delivery in pastoral areas of Ethiopia.	2014	2017	Disease survey and prioritization	Several	Ethiopia
Rapid integated assessment for food safety and nutrition	2012	2014	Veterinary public health	Food borne diseases	Egypt	Tanzania	Vietnam
Schmallenberg economic impact study	2013	2014	Economic or livelihood impact disease	Schmallenberg	UK	France
Small ruminant production and diseases in the Afar Region of Ethiopia	2012	2015	Disease survey and prioritization	Several	Ethiopia
Socio-economics of contagious bovine pleuropneumonia control in Nigeria	2012	2015	Descriptive epidemiology	Several	Nigeria
Urban Zoonosis Project - Value chain component	2012	2016	Veterinary public health	Food borne diseases	Kenya
Livestock in the city - benefits, risks and regulations	2014	2016	Research	Food borne diseases	Cambodia
Zoonoses in humans and domestic animals: a cross-disciplinary approach in rural Cambodia	2010	2014	Research	Avian Influenza and Campylobacter	Cambodia
Joint FAO/Tufts University Eastern Democratic Republic of the Congo Livestock Sector Analysis	2002	2002	Descriptive epidemiology	None	Republic of the Congo
South Sudan community-based animal health programme - multiple projects	1992	2005	Surveillance	Rinderpest	South Sudan
Improving welfare in working horses?	2007	2009	Research	Lameness	India
A community-based participatory study investigating the epidemiology and effects of rabies to livestock owners in rural Ethiopia	2009	2009	Descriptive epidemiology	Rabies	Ethiopia
HEALTHY CHICKENS, HEALTHY CHILDREN: SUSTAINABLE CONTRIBUTIONS TO HUMAN NUTRITION THROUGH THE CONTROL OF NEWCASTLE DISEASE IN VILLAGE POULTRY	2014	2016	Evaluation of disease control methods	Newcastle Disease	Tanzania
IMPROVE VILLAGE POULTRY PRODUCTION AND DISCOVERING THE LINKS BETWEEN POULTRY PRODUCTION AND HUMAN NUTRITION IN TIMOR-LESTÉ	2014	2017	Evaluation of disease control methods	Newcastle Disease	Indonesia
Peri-urban and remote regional surveillance for biosecurity within the pig industry in eastern Australia	2005	2007	Disease survey and prioritization	Several	Australia
Potential Effects of Climate Change on Epidemiology of East Coast Fever and Animal Trypanosomiasis: A case of Northern Tanzania	2014	2016	Research	East Coast Fever and Trypanosomiasis	Tanzania
STRENGTHENING FOOD AND NUTRITION SECURITY THROUGH FAMILY POULTRY AND CROP INTEGRATION IN TANZANIA AND ZAMBIA	2014	2018	Teaching	None	Tanzania	Zambia	Australia
HPAI PDS Juba South Sudan	2006	2006	Surveillance	Avian Influenza	South Sudan
South Sudan Rinderpest Eradication Project	2001	2007	Surveillance	Rinderpest	South Sudan
MLDF: Pastoral areas of northern Tanzania	2007	2010	Research	Contagious Caprine Pleuropneumonia	Tanzania
EZCORE: Pastoral areas of north eastern Tanzania	2009	2012	Research	IBK	Tanzania
NZARDEF: Performance of animal health delivery in under saved area, Simanjiro Tanzania	2010	2014	Evaluation of veterinary service delivery	None	Tanzania
RVF outbreak in Tanzania	2007	2009	Economic or livelihood impact disease	Rift Valley Fever	Tanzania
Research on chronic FMD in Tanzania	2000	Not available	Disease investigation and diagnosis	Foot and Mouth Disease	Tanzania
Research to establish evolvement and the patterns of CBPP in Lake Zone	2002	Not available	Descriptive epidemiology	Contagious Bovine Pleuropneumonia	Tanzania
REVASIA program: The use of participatory approaches to estimate SE of surveillance of FMD in Cambodia	2010	2013	Research	Foot and Mouth Disease	Cambodia
REVASIA program: Evaluation of SE pf participatory surveillance of FMD in Cambodia using Bayesian modelling.	2010	2013	Research	Foot and Mouth Disease	Cambodia
REVASIA program: Evaluation tool for VAHWs in Cambodia	2009	2012	Surveillance	None	Cambodia
REVASIA program: socio-econimical evaluation of HPAI H5N1 surveillance in SEA	2013	2016	Research	Several	Vietnam
REVASIA program: Development of novel methodologies for the socio-economic evaluation of animal health surveillance systems : application to swine disease surveillance in Vietnam.	2011	2015	Research	Several	Vietnam
REVASIA program: Participatory methods in surveillance and control of food and mouth disease: how to better involve the farmers at local scale	2013	2016	Research	Foot and Mouth Disease	Vietnam
Study of the contribution of participatory approaches to the evaluation of Animal health surveillance systems	2012	2015	Research	African swine fever andClassical Swine Fever	Corsica, Belgium
