# Supplementary material for: Review of Participatory Epidemiology Practices in Animal Health (1980-2015) and Future Practice Directions
Source: PLoS One. 2017 Jan 17;12(1):e0169198. doi: 10.1371/journal.pone.0169198 (PMC5240953; doi:10.1371/journal.pone.0169198)
Supplement: S5 File — (XLS) [file pone.0169198.s005.xls]

## Sheet: Hoja1
Title	Journal	Year	Reason for exclusion
Participatory urban upgrading and power: Lessons learnt from a pilot project in Jordan	HABITAT INTERNATIONAL	2013	Not focused with animal health issues
A longitudinal assessment of inter-sectoral participation in a community-based diabetes prevention programme	SOCIAL SCIENCE & MEDICINE	2005	Not focused with animal health issues
Adolescent peers and anti-smoking activities.	Promotion & education	2007	Not focused with animal health issues
Odor from industrial hog farming operations and mucosal immune function in neighbors	ARCHIVES OF ENVIRONMENTAL HEALTH	2004	Not focused with animal health issues
Preliminary Healthy Eating Outcomes of SNaX, a Pilot Community-Based Intervention for Adolescents	JOURNAL OF ADOLESCENT HEALTH	2011	Not focused with animal health issues
Community health and medical provision: impact on neonates (the CHAMPION trial).	BMC pediatrics	2007	Not focused with animal health issues
Protection, promotion and support of breastfeeding in low-income countries	SEMINARS IN FETAL & NEONATAL MEDICINE	2006	Not focused with animal health issues
The need for a participatory conservation programme for the reduction of noise exposure to Thai female workers.	Asia-Pacific journal of public health / Asia-Pacific Academic Consortium for Public Health	1989	Not focused with animal health issues
Reproductive health in indigenous Chihuahua: giving birth 'alone like the goat'	ETHNICITY & HEALTH	2014	Not focused with animal health issues
Traditional and cultural approaches to childrearing: preventing early childhood caries in Norway House Cree Nation, Manitoba.	Rural and remote health	2014	Not focused with animal health issues
Applying PRECEDE-PROCEED to Develop an Intuitive Eating Nondieting Approach to Weight Management Pilot Program	JOURNAL OF NUTRITION EDUCATION AND BEHAVIOR	2009	Not focused with animal health issues
Participatory ergonomics applied in installation work	APPLIED ERGONOMICS	2002	Not focused with animal health issues
Community embedded reproductive health interventions for adolescents in Latin America: development and evaluation of a complex multi-centre intervention	BMC PUBLIC HEALTH	2013	Not focused with animal health issues
Testing for Turkeys: A Novel Nurse-Led, Faith-Based Community HIV-Testing Initiative	JANAC-JOURNAL OF THE ASSOCIATION OF NURSES IN AIDS CARE	2013	Not focused with animal health issues
The legacy of the Alaska Siberia Medical Research Program: a historical perspective	INTERNATIONAL JOURNAL OF CIRCUMPOLAR HEALTH	2011	Not focused with animal health issues
Community involvement in the conduct of a health education intervention and research project: Community Action Against Asthma.	Health promotion practice	2005	Not focused with animal health issues
IMPLEMENTING RIGHT-TO-KNOW LEGISLATION FOR HEALTH-CARE WORKERS IN MANITOBA - A BIPARTITE SECTORAL TRAIN-THE-TRAINER APPROACH	AMERICAN JOURNAL OF INDUSTRIAL MEDICINE	1992	Not focused with animal health issues
The spread of drug abuse in rapidly urbanizing communities in Vientiane, Lao People's Democratic Republic	HEALTH PROMOTION INTERNATIONAL	2005	Not focused with animal health issues
Using vignettes in qualitative research to explore barriers and facilitating factors to the uptake of prevention of mother-to-child transmission services in rural Tanzania: a critical analysis	BMC MEDICAL RESEARCH METHODOLOGY	2014	Not focused with animal health issues
Using lay health promoters in occupational health: outcome evaluation in a sample of Latino poultry-processing workers.	New solutions : a journal of environmental and occupational health policy : NS	2009	Not focused with animal health issues
Lean people ... abundant food: memories of whanau health and food in mid-20th Century everyday life	HEALTH PROMOTION JOURNAL OF AUSTRALIA	2011	Not focused with animal health issues
Process evaluation results from the Healthy Directions-Small Business study	HEALTH EDUCATION & BEHAVIOR	2007	Not focused with animal health issues
Implementation of New Working Methods in the Floor-Laying Trade: Long-Term Effects on Knee Load and Knee Complaints	AMERICAN JOURNAL OF INDUSTRIAL MEDICINE	2010	Not focused with animal health issues
The Mothers and Children's Environmental Health (MOCEH) study	EUROPEAN JOURNAL OF EPIDEMIOLOGY	2009	Not focused with animal health issues
Malnutrition improvement for infants under 18 months old of Dai minority in Luxi, China	PEDIATRICS INTERNATIONAL	2007	Not focused with animal health issues
A community education intervention to improve bovine trypanosomiasis knowledge and appropriate use of trypanocidal drugs on smallholder farms in Kenya	AGRICULTURAL SYSTEMS	2007	Not focused with animal health issues
The multiple layers of prevention science research	AMERICAN JOURNAL OF PREVENTIVE MEDICINE	2005	Not focused with animal health issues
Tuberculosis education in an endemic setting: application of participatory methods to video development in The Gambia	INTERNATIONAL JOURNAL OF TUBERCULOSIS AND LUNG DISEASE	2005	Not focused with animal health issues
Participatory research in a Native Hawaiian community. The Wai'anae Cancer Research Project.	Cancer	1996	Not focused with animal health issues
Dance movement therapy for depression	COCHRANE DATABASE OF SYSTEMATIC REVIEWS	2015	Not focused with animal health issues
Social Determinants of Breast Cancer Screening in Urban Primary Care Practices: A Community-Engaged Formative Study	WOMENS HEALTH ISSUES	2012	Not focused with animal health issues
Randomized controlled trial of Nuevo Amanecer: A peer-delivered stress management intervention for Spanish-speaking Latinas with breast cancer	CLINICAL TRIALS	2014	Not focused with animal health issues
Community action against asthma - Examining the partnership process of a community-based participatory research project	JOURNAL OF GENERAL INTERNAL MEDICINE	2003	Not focused with animal health issues
Community Organizing Network for Environmental Health: Using a Community Health Development Approach to Increase Community Capacity around Reduction of Environmental Triggers	JOURNAL OF PRIMARY PREVENTION	2010	Not focused with animal health issues
Direct breast-feeding in the neonatal intensive care unit: is it important?	JOURNAL OF PERINATOLOGY	2011	Not focused with animal health issues
Reflections on community-based population health intervention and evaluation for obesity and chronic disease prevention: the Healthy Alberta Communities project	INTERNATIONAL JOURNAL OF PUBLIC HEALTH	2010	Not focused with animal health issues
Using the Delphi and Snow Card Techniques to Build Consensus Among Diverse Community and Academic Stakeholders	PROGRESS IN COMMUNITY HEALTH PARTNERSHIPS-RESEARCH EDUCATION AND ACTION	2013	Not focused with animal health issues
COMMUNITY-BASED HIV/AIDS RESEARCH - WHITHER COMMUNITY PARTICIPATION - UNSOLVED PROBLEMS IN A RESEARCH-PROGRAM IN RURAL UGANDA	SOCIAL SCIENCE & MEDICINE	1992	Not focused with animal health issues
Patient-physician communication in the context of persistent pain: Validation of a modified version of the patients' perceived involvement in care scale	JOURNAL OF PAIN AND SYMPTOM MANAGEMENT	2006	Not focused with animal health issues
Problem and solution trees: a practical approach for identifying potential interventions to improve population nutrition	HEALTH PROMOTION INTERNATIONAL	2008	Not focused with animal health issues
Participatory ergonomic intervention versus strength training on chronic pain and work disability in slaughterhouse workers: study protocol for a single-blind, randomized controlled trial	BMC MUSCULOSKELETAL DISORDERS	2013	Not focused with animal health issues
Antenatal screening for haemoglobinopathies in primary care: a whole system participatory action research project	BRITISH JOURNAL OF GENERAL PRACTICE	2005	Not focused with animal health issues
The role of policy in improving diets: experiences from the Pacific Obesity Prevention in Communities food policy project	OBESITY REVIEWS	2011	Not focused with animal health issues
A community participatory oral health promotion program in an inner-city Latino community	JOURNAL OF PUBLIC HEALTH DENTISTRY	2001	Not focused with animal health issues
BARBERSHOP TALK WITH BROTHERS: USING COMMUNITY-BASED PARTICIPATORY RESEARCH TO DEVELOP AND PILOT TEST A PROGRAM TO REDUCE HIV RISK AMONG BLACK HETEROSEXUAL MEN	AIDS EDUCATION AND PREVENTION	2014	Not focused with animal health issues
Integrating epidemiology, education, and organizing for environmental justice: Community health effects of industrial hog operations	AMERICAN JOURNAL OF PUBLIC HEALTH	2008	Not focused with animal health issues
Air Pollution from Industrial Swine Operations and Blood Pressure of Neighboring Residents	ENVIRONMENTAL HEALTH PERSPECTIVES	2013	Not focused with animal health issues
Participatory evaluation of the National Program for Vitamin A Supplementation in a municipality in Northeast Brazil.	Cadernos de saúde pública	2010	Not focused with animal health issues
AIDS/education and prevention: methodologic proposal for the development of educational games.	Revista brasileira de enfermagem		Not focused with animal health issues
Sociocultural dimension of epilepsy (kirikirimasien) in a Bambara rural area (Mali).	Bulletin de la Société de pathologie exotique (1990)	2000	Not focused with animal health issues
Physicians' well-being is deteriorating. Results from a prospective intervention study. The mental energy decreases as workload increases.	Läkartidningen	2002	Not focused with animal health issues
Neglected children: birth, life and survival.	Presse médicale (Paris, France : 1983)	2009	Not focused with animal health issues
Early post-partum discharges: benefits, disadvantages and implementation methodology.	Journal de gynécologie, obstétrique et biologie de la reproduction	2015	Not focused with animal health issues
The Burkinabe experience of the creation of a Community Advisory Committee to improve the support of HIV research projects.	Santé publique (Vandoeuvre-lès-Nancy, France)		Not focused with animal health issues
The participatory approach to injury prevention appeared to be an useful tool of safety education and ergonomic improvement.	Giornale italiano di medicina del lavoro ed ergonomia		Not focused with animal health issues
Psychosomatic health promotion in adolescents. An intervention study in 2 high schools.	Gesundheitswesen (Bundesverband der Ärzte des Öffentlichen Gesundheitsdienstes (Germany))	2000	Not focused with animal health issues
Prevention and detection of oral cancer: participatory planning as a strategy to broaden coverage in the elderly population.	Ciência & saúde coletiva	2013	Not focused with animal health issues
Impact of participatory education on body mass index and blood glucose in obese type-2 diabetics.	Cadernos de saúde pública		Not focused with animal health issues
Occupational risks and health: perceptions of indigenous female agricultural workers in Northwestern Mexico.	Salud colectiva	2013	Not focused with animal health issues
Testing a participatory approach to cancer screening for disadvantaged women.	Santé publique (Vandoeuvre-lès-Nancy, France)		Not focused with animal health issues
Evaluation of mental health actions at the Family Health Strategy program: needs and potentialities.	Revista gaúcha de enfermagem / EENFUFRGS	2011	Not focused with animal health issues
Knowledge and practice concerning pediculosis in a health district.	Revista cubana de medicina tropical		Not focused with animal health issues
Users' and community leaders' perceptions of their capacity to influence the quality of health care: case studies of Colombia and Brazil.	Cadernos de saúde pública	2009	Not focused with animal health issues
HIV vulnerability in a shantytown: the impact of a territorial intervention, Rio de Janeiro, Brazil.	Revista de saúde pública	2007	Not focused with animal health issues
Stakeholder participation in priority setting - a consideration of the normative status of quantitative and qualitative methods.	Zeitschrift für Evidenz, Fortbildung und Qualität im Gesundheitswesen	2012	Not focused with animal health issues
Workers' contribution to the consolidation of municipal health surveillance services.	Cadernos de saúde pública	2006	Not focused with animal health issues
The sociocultural basis for indigenous peoples' health advocacy: problems and issues in the Northern Region of Brazil.	Cadernos de saúde pública		Not focused with animal health issues
Conceptual framework for integrating reproductive health in school: experience in Senegal.	Journal de gynécologie, obstétrique et biologie de la reproduction	2010	Not focused with animal health issues
Technical procedures for treating pain.	Revista de enfermería (Barcelona, Spain)		Not focused with animal health issues
Description of the evolution of a Balint group during 1992: apropos of 16 reported cases.	Atencion primaria / Sociedad Española de Medicina de Familia y Comunitaria	1995	Not focused with animal health issues
Veno-venous extracorporeal oxygenation and veno-arterial extracorporeal oxygenation. Questions, answers.	Annales françaises d'anesthèsie et de rèanimation	2014	Not focused with animal health issues
Meanings and use of educational materials on Hansen disease according to public health officials in the Municipality of Rio de Janeiro, Brazil.	Cadernos de saúde pública	2009	Not focused with animal health issues
Health promotion: perspectives for evaluation of oral health in primary healthcare.	Cadernos de saúde pública	2012	Not focused with animal health issues
On the health sector crisis.	Correo poblacional y de la salud / Centro de Estudios de Población y Paternidad Responsable	1997	Not focused with animal health issues
Testing a participatory strategy to change hygiene behaviour: face washing in central Tanzania.	Transactions of the Royal Society of Tropical Medicine and Hygiene		Not focused with animal health issues
Experience of prevention activities in local health units. Assaults and musculoskeletal disorders.	La Medicina del lavoro	2009	Not focused with animal health issues
Participative approach to the in hospital management of muscoloskeletal disorders.	Giornale italiano di medicina del lavoro ed ergonomia		Not focused with animal health issues
Results from a community-based trial testing a community health worker asthma intervention in Puerto Rican youth in Chicago.	The Journal of asthma : official journal of the Association for the Care of Asthma	2015	Not focused with animal health issues
History, overview and challenges of the breast cancer movement in Mexico.	Salud pública de México	2009	Not focused with animal health issues
Coping with occupational stress among nursing staff by participatory action research.	Enfermería clínica		Not focused with animal health issues
Community participation for a latrine project in Senegalese rural area.	Santé publique (Vandoeuvre-lès-Nancy, France)		Not focused with animal health issues
Community-based approaches in the fight against Buruli ulcer : review of the literature.	Santé publique (Vandoeuvre-lès-Nancy, France)	2014	Not focused with animal health issues
Psychosocial aspects of interstitial cystitis. Do biographical factors have a relevant impact on the disease course?.	Der Urologe. Ausg. A	2006	Not focused with animal health issues
Mexican-American caregivers' perceptions about asthma management: a photovoice study.	The Journal of asthma : official journal of the Association for the Care of Asthma	2015	Not focused with animal health issues
Improved neonatal survival after participatory learning and action with women's groups: a prospective study in rural eastern India.	Bulletin of the World Health Organization	2013	Not focused with animal health issues
Knowledge of the hygiene habits of schoolchildren: a course of urban collaboration in health.	Atencion primaria / Sociedad Española de Medicina de Familia y Comunitaria	1992	Not focused with animal health issues
Parents' actions for prevention of arterial hypertension educational technology for health.	Ciência & saúde coletiva	2011	Not focused with animal health issues
Development of an evidence-based self-management programme for patients in the first year after renal transplantation with a focus on prevention of weight gain, physical exercise and drug adherence.	Pflege	2013	Not focused with animal health issues
Reproductive health among migrant women in Geneva: what are the challenges for Community-based participatory research.	Revue médicale suisse	2014	Not focused with animal health issues
Health promotion work in a community of sex workers in San Juan, Puerto Rico and human immunodeficiency virus (HIV / AIDS) prevention.	Avances en psicología clínica latinoamericana	1995	Not focused with animal health issues
Infornut® Process; improves accessibility to diagnosis and nutritional support for the malnourished hospitalized patient; impact on management indicators; two-year assessment.	Nutrición hospitalaria	2014	Not focused with animal health issues
A participatory approach for the prevention of type 2 diabetes for francophone youth of New Brunswick.	Canadian journal of dietetic practice and research : a publication of Dietitians of Canada = Revue canadienne de la pratique et de la recherche en diététique : une publication des Diététistes du Canada	2004	Not focused with animal health issues
Chronic illnesses and education. Diabetes mellitus as a paradigm.	Revista médica del Instituto Mexicano del Seguro Social		Not focused with animal health issues
Mindfulness-based therapeutic approaches: benefits for individuals suffering from pain.	Revue médicale suisse	2012	Not focused with animal health issues
Applying a cervical cancer control model in Soacha, Colombia.	Revista de salud pública (Bogotá, Colombia)		Not focused with animal health issues
Progress of intervention programs that providing care and support for children affected by HIV/AIDS.	Wei sheng yan jiu = Journal of hygiene research	2007	Not focused with animal health issues
Effect of maternal antepartum psychological therapy upon early infant temperament.	Zhonghua yi xue za zhi	2009	Not focused with animal health issues
Aluminum deposition and Ca-hydroxyapatite formation in frontal cortex tissue of amyotrophic lateral sclerosis.	Rinshō shinkeigaku = Clinical neurology	1989	Not focused with animal health issues
Cost-benefit analysis of primary prevention programs for mental health at the workplace in Japan.	Sangyō eiseigaku zasshi = Journal of occupational health	2013	Not focused with animal health issues
Enhancing vitamin A intake in young children in western Kenya: Orange-fleshed sweet potatoes and women farmers can serve as key entry points		2001	Not focused with animal health issues
Headwater control: Despatches from the research front		2000	Not focused with animal health issues
BARRIERS TO THE PREVENTION AND TREATMENT OF HEAT-RELATED ILLNESS IN ADULT OUTDOOR CROP WORKERS: A QUALITATIVE ANALYSIS		2013	Not focused with animal health issues
Factors contributing to malnutrition of rural adolescent girls in Tigray, Northern Ethiopia		2007	Not focused with animal health issues
Designing the Healthy Bodies, Healthy Souls church-based diabetes prevention program through participatory research		2011	Not focused with animal health issues
Identifying constraints in the use of animal source foods in children's diets in Ghana		2005	Not focused with animal health issues
Improving the nutritional resource environment for healthy living through community-based participatory research		2003	Not focused with animal health issues
Nutrient losses from rain-fed bench terraced cultivation systems in high rainfall areas of the mid-hills of Nepal	LAND DEGRADATION & DEVELOPMENT	2007	Not focused with animal health issues
On-farm evaluation of improved cowpea-cereals cropping systems for crop-livestock farmers: Cereals-cowpea systems in Sudan savanna zone of Nigeria	AFRICAN JOURNAL OF AGRICULTURAL RESEARCH	2010	Not focused with animal health issues
Seed priming improves irrigation water use efficiency, yield, and yield components of late-sown wheat under limited water conditions	TURKISH JOURNAL OF AGRICULTURE AND FORESTRY	2013	Not focused with animal health issues
Impacts of access and benefit sharing on livelihoods and forest: Case of participatory forest management in Ethiopia	ECOLOGICAL ECONOMICS	2014	Not focused with animal health issues
Seed priming improves emergence and yield of soybean	PAKISTAN JOURNAL OF BOTANY	2008	Not focused with animal health issues
Evaluating the Impact of Osmopriming Varying with Polyethylene Glycol Concentrations and Durations on Soybean	INTERNATIONAL JOURNAL OF AGRICULTURE AND BIOLOGY	2014	Not focused with animal health issues
Sci-TEK: A GIS-Based Multidisciplinary Method for Incorporating Traditional Ecological Knowledge into Louisiana's Coastal Restoration Decision-Making Processes	JOURNAL OF COASTAL RESEARCH	2014	Not focused with animal health issues
Disease Maps as Context for Community Mapping: A Methodological Approach for Linking Confidential Health Information with Local Geographical Knowledge for Community Health Research	JOURNAL OF COMMUNITY HEALTH	2010	Not focused with animal health issues
Response of cowpea and soybean to P and K on terre de barre soils in southern Benin	AGRICULTURE ECOSYSTEMS & ENVIRONMENT	2003	Not focused with animal health issues
Green manure approaches to crop production: A synthesis	AGRONOMY JOURNAL	2006	Not focused with animal health issues
Medicinal plants used with Thai Traditional Medicine in modern healthcare services: A case study in Kabchoeng Hospital, Surin Province, Thailand	JOURNAL OF ETHNOPHARMACOLOGY	2012	Not focused with animal health issues
Capacity Building Helps Pastoral Women Transform Impoverished Communities in Ethiopia	SCIENCE	2011	Not focused with animal health issues
Development of disease management recommendations for the durian and jackfruit industries in the Philippines using farmer participatory research	FOOD SECURITY	2014	Not focused with animal health issues
Participatory evaluation of integrated pest and soil fertility management options using ordered categorical data analysis	AGRICULTURAL SYSTEMS	2010	Not focused with animal health issues
Economic analysis of different options in integrated pest and soil fertility management in maize systems of Western Kenya	AGRICULTURAL ECONOMICS	2010	Not focused with animal health issues
On farm assessment of rice yield variability and productivity gaps between organic and conventional cropping systems under Mediterranean climate	EUROPEAN JOURNAL OF AGRONOMY	2011	Not focused with animal health issues
Impact of participatory silvipastoral intervention and soil conservation measures for forage resource enhancement in western Himalaya	INDIAN JOURNAL OF AGRICULTURAL SCIENCES	2014	Not focused with animal health issues
Soak conditions and temperature following sowing influence the response of maize (Zea mays L.) seeds to on-farm priming (pre-sowing seed soak)	FIELD CROPS RESEARCH	2004	Not focused with animal health issues
Green manures for maize-bean systems in eastern Uganda: Agronomic performance and farmers' perceptions	AGROFORESTRY SYSTEMS	1999	Not focused with animal health issues
Co-management policy can reduce resilience in traditionally managed marine ecosystems	ECOSYSTEMS	2006	Not focused with animal health issues
Rehabilitation of degraded grasslands in north Syria: Use of farmer participatory research to encourage the sowing of annual pasture legumes	EXPERIMENTAL AGRICULTURE	1999	Not focused with animal health issues
The legal aspects of public participation in forest management in Turkey	AFRICAN JOURNAL OF AGRICULTURAL RESEARCH	2010	Not focused with animal health issues
Development and testing of "on-farm" seed priming	ADVANCES IN AGRONOMY, VOL 90	2006	Not focused with animal health issues
Changing rice farmers' pest management practices through participation in a small-scale experiment	INTERNATIONAL JOURNAL OF PEST MANAGEMENT	1998	Not focused with animal health issues
The effect of development interventions on the use of indigenous range management strategies in the Borana Lowlands in Ethiopia	LAND DEGRADATION & DEVELOPMENT	2008	Not focused with animal health issues
Effects of sand priming on germination and field performance in direct-sown rice (Oryza sativa L.)	SEED SCIENCE AND TECHNOLOGY	2005	Not focused with animal health issues
Practical study on farming development to overcome poverty in livestock farms in Keerqin Sand Land, Inner Mongolia, China	JARQ-JAPAN AGRICULTURAL RESEARCH QUARTERLY	2001	Not focused with animal health issues
Participatory research on legume diversification with malawian smallholder farmers for improved human nutrition and soil fertility	EXPERIMENTAL AGRICULTURE	2007	Not focused with animal health issues
THE ROLE OF SEED PRIMING IN SEMI-ARID AREA FOR MUNG BEAN PHENOLOGY AND YIELD	PAKISTAN JOURNAL OF BOTANY	2008	Not focused with animal health issues
Wildland fires and moist deciduous forests of Chhattisgarh, India: divergent component assessment	JOURNAL OF FORESTRY RESEARCH	2014	Not focused with animal health issues
The interplay of knowledge, attitude and practice of livestock farmers' land management against desertification in the South African Kalahari	JOURNAL OF ARID ENVIRONMENTS	2014	Not focused with animal health issues
Potential of plastic barriers to control Andean potato weevil Premnotrypes suturicallus Kuschel	CROP PROTECTION	2009	Not focused with animal health issues
Linking Australian woolgrowers with research: The South Roxby Project	WOOL TECHNOLOGY AND SHEEP BREEDING	2002	Not focused with animal health issues
Integrated maize management options to improve forage yield and quality on smallholder farms in Kenya	FIELD CROPS RESEARCH	2013	Not focused with animal health issues
Soil fertility management effects on maize productivity and grain zinc content in smallholder farming systems of Zimbabwe	PLANT AND SOIL	2012	Not focused with animal health issues
Opportunities and constraints to legume diversification for sustainable maize production on smallholder farms in Malawi	RENEWABLE AGRICULTURE AND FOOD SYSTEMS	2013	Not focused with animal health issues
Acceptability of forage legumes for improved fallows - First experiences of agro-pastoralists in subhumid southwest Nigeria	EXPERIMENTAL AGRICULTURE	2001	Not focused with animal health issues
Participatory evaluation of residue management effects of green manure legumes on maize yield in the central Kenya highlands	JOURNAL OF SUSTAINABLE AGRICULTURE	2005	Not focused with animal health issues
Development and transfer of forage production technologies for smallholder dairying: case studies of participatory evaluation of species and methods of establishment in western Kenya	TROPICAL GRASSLANDS	2003	Not focused with animal health issues
Management of water for irrigation agriculture in semi-arid areas: Problems and prospects	PHYSICS AND CHEMISTRY OF THE EARTH	2005	Not focused with animal health issues
Raising the productivity of smallholder farms under semi-arid conditions by use of small doses of manure and nitrogen: a case of participatory research	NUTRIENT CYCLING IN AGROECOSYSTEMS	2007	Not focused with animal health issues
Point of no return? Rehabilitating degraded soils for increased crop productivity on smallholder farms in eastern Zimbabwe	GEODERMA	2015	Not focused with animal health issues
Food inputs, water quality and nutrient accumulation in integrated pond systems: A multivariate approach	AQUACULTURE	2006	Not focused with animal health issues
Participation and Protected Areas Governance: the Impact of Changing Influence of Local Authorities on the Conservation of the Bialowieza Primeval Forest, Poland	ECOLOGY AND SOCIETY	2012	Not focused with animal health issues
Participatory sunflower production, technology dissemination and value addition in Southwest Kenya	AFRICAN JOURNAL OF AGRICULTURAL RESEARCH	2008	Not focused with animal health issues
The "Malta" project: An example of the new cycle of MAP-UNEP projects, oriented on sustainable development of coastal areas in the Mediterranean region	PERIODICUM BIOLOGORUM	2000	Not focused with animal health issues
An evidence-based approach to the evaluation of ethnoveterinary medicines against strongyle nematodes of equids.	Veterinary parasitology	2015	Not focused with animal health issues
Tropical forage research for the future - better use of research resources to deliver adoption and benefits to farmers	TROPICAL GRASSLANDS	2003	Not focused with animal health issues
Farmer participatory research to minimize soil erosion on steepland vegetable systems in the Philippines	AGRICULTURE ECOSYSTEMS & ENVIRONMENT	2000	Not focused with animal health issues
Livestock farming in coconut plantations in Sri Lanka: Constraints and opportunities	BIOLOGICAL AGRICULTURE & HORTICULTURE	2003	Not focused with animal health issues
Stakeholder participation in the design of environmental policy mixes	ECOLOGICAL ECONOMICS	2006	Not focused with animal health issues
Bio-mulching for ginger crop management:Traditional ecological knowledge led adaptation under rainfed agroecosystems	INDIAN JOURNAL OF TRADITIONAL KNOWLEDGE	2014	Not focused with animal health issues
On farm activities for enhancing productivity through rain water in ravines affected area of Bundelkhand, Uttar Pradesh	RANGE MANAGEMENT AND AGROFORESTRY	2010	Not focused with animal health issues
Relay-planted green manures as a substitute for inorganic fertilizers for rice in the intensive cropping systems in Nepal	TROPICAL AGRICULTURE	1998	Not focused with animal health issues
PARTICIPATORY INDICATORS OF QUALITY IN CONILON COFFEE AND SOIL IN AGROFORESTRY SYSTEM AND CONVENTIONAL	BIOSCIENCE JOURNAL	2013	Not focused with animal health issues
Multifunctional shade-tree management in tropical agroforestry landscapes - a review	JOURNAL OF APPLIED ECOLOGY	2011	Not focused with animal health issues
No space for participation: Pastoralist narratives and the etiology of park-herder conflict in southeastern Niger	LAND DEGRADATION & DEVELOPMENT	1999	Not focused with animal health issues
Long-term management of Striga hermonthica: strategy evaluation with a spatio-temporal population model	WEED RESEARCH	2008	Not focused with animal health issues
Evaluation of integrated crop management strategies employed to cope with Striga infestation in permanent land use systems in southern Benin	INTERNATIONAL JOURNAL OF PEST MANAGEMENT	2008	Not focused with animal health issues
Science-led interventions in integrated watersheds to improve smallholders' livelihoods	NJAS-WAGENINGEN JOURNAL OF LIFE SCIENCES	2014	Not focused with animal health issues
Air pollution and odor in communities near industrial swine operations	ENVIRONMENTAL HEALTH PERSPECTIVES	2008	Not focused with animal health issues
Multilocational validation of integrated management practices for Sclerotinia rot of Indian mustard (Brassica juncea)	INDIAN JOURNAL OF AGRICULTURAL SCIENCES	2012	Not focused with animal health issues
Desertification combat and food safety	Amsterdam ; Washington, DC : IOS Press, c2005. NATO science series. Series I, Life and behavioural sciences, 1566-7693 ; v. 362.	2005	Not focused with animal health issues
Management of corky root disease of tomato in participation with organic tomato growers	Crop protection. 2009 Feb. 28(2) p. 155-161.	2009	Not focused with animal health issues
Participatory evaluation of Tephrosia species and provenances for soil fertility improvement and other uses using farmer criteria in eastern Zambia.	Experimental agriculture. 2005 Jan. 41(1) p. 69-80.	2005	Not focused with animal health issues
Pesticide free production of field crops: results of an on-farm pilot project.	Agronomy journal. 2003 Sept.-Oct. 95(5) p. 1262-1273.	2003	Not focused with animal health issues
Sustainable soil management options for Malawi: can smallholder farmers grow more legumes?	Agriculture, ecosystems & environment. Sept 2002. 91(1-3) p. 159-174.	2002	Not focused with animal health issues
Participatory research for systems analysis: prototyping for a Costa Rican banana plantation.	Agronomy journal. 2004 Mar.-Apr. 96(2) p. 323-336.	2004	Not focused with animal health issues
New model of accumulation and agro-business: the ecological and epidemiological implications of the Ecuadorian cut flower production.	Ciência & saúde coletiva		Not focused with animal health issues
On-farm conservation and utilization of paddy rice, wheat and maize landrace varieties in 15 unique ethnic groups in Yunnan, China.	Yi chuan = Hereditas / Zhongguo yi chuan xue hui bian ji	2012	Not focused with animal health issues
The challenges of land and water resources degradation in Jordan: Diagnosis and solutions		2006	Not focused with animal health issues
Development of a Complex System Dynamic Eutrophication Model: Application to Karkheh Reservoir		2012	Not focused with animal health issues
Development and on-farm validation of location specific IPM technology for rainy season cauliflower (Brassica oleracea var botrytis subvar cauliflora)		2013	Not focused with animal health issues
Using spatial information to improve collective understanding of shared environmental problems at watershed level		2006	Not focused with animal health issues
EFFICACY OF NEMATICIDES IN MANAGEMENT OF ROOT-KNOT NEMATODE, MELOIDOGYNE INCOGNITA IN OKRA IN FARMER'S PARTICIPATORY MODE		2012	Not focused with animal health issues
Demonstrating an integrated pest management strategy in autumn-sown wheat to arable farmers		2010	Not focused with animal health issues
Eucalyptus: Intelligent infrastructure enabled participatory design studio		2006	Not focused with animal health issues
Measuring pesticide ecological and health risks in West African agriculture to establish an enabling environment for sustainable intensification		2014	Not focused with animal health issues
Breeding crops for reduced-tillage management in the intensive, rice-wheat systems of South Asia		2007	Not focused with animal health issues
Organic soybean production: challenges and perspectives of an increasing trend		2004	Not focused with animal health issues
Participatory approach to watershed management in India		2007	Not focused with animal health issues
Indigenous cowpea production and protection practices in Benin		2001	Not focused with animal health issues
Effects of a participatory bird census project on knowledge, attitudes and behaviors of coffee farmers in Colombia		2013	Not focused with animal health issues
Pesticide handling practices by vegetable farmer in Kenya		2013	Not focused with animal health issues
Maasai indigenous knowledge on range vegetation analysis, utilization and management		2001	Not focused with animal health issues
Improving food production using 'best bet' soil fertility technologies in the Central highlands of Kenya		2007	Not focused with animal health issues
On-Farm Storages Participatory Evaluation and Validation of the Capability of Native Botanicals for Control of Bean Bruchids (Acanthoscelides Obtectus L., Coleoptera: Bruchidae) in South-Kivu Province, Eastern of Democratic Republic of Congo		2009	Not focused with animal health issues
Smallholder farmers' integration of indigenous technical knowledge (ITK) in maize IPM: A case study in Zambia.		2002	Not focused with animal health issues
Multiscale Effects of Management, Environmental Conditions, and Land Use on Nitrate Leaching in Dairy Farms		2010	Not focused with animal health issues
Farmers' participatory integrated management of foliar diseases of groundnut		2001	Not focused with animal health issues
VALIDATION OF INTEGRATED PESTS MANAGEMENT PRACTICES FOR Bt COTTON THROUGH FARMER'S PARTICIPATORY APPROACH		2014	Not focused with animal health issues
Development and evalution of IPM for rainfed upland maize in a farmers participatory approach		2005	Not focused with animal health issues
On Farm Trial Through Participatory Research for Dry Farming Mulberry		2008	Not focused with animal health issues
On-farm evaluation of the establishment of clonal rubber in multistrata agroforests in Jambi, Indonesia		2001	Not focused with animal health issues
Economic evaluation of local inputs in Meru South District, Kenya		2007	Not focused with animal health issues
Sustainable Management of Natural Resources for Food Security and Environmental Quality: Case Studies from India - A Review		2009	Not focused with animal health issues
LIVESTOCK AND AGRICULTURAL ACTIVITIES		2014	Not focused with animal health issues
Crisis and conservation at the end of the world: sheep ranching in Argentine Patagonia	ENVIRONMENTAL CONSERVATION	2000	Not focused with animal health issues
Engaging stakeholders in an adaptation process: governance and institutional arrangements in heat-health policy development in Adelaide, Australia	MITIGATION AND ADAPTATION STRATEGIES FOR GLOBAL CHANGE	2013	Not focused with animal health issues
Decline of the Tibetan gazelle Procapra picticaudata in Ladakh, India	ORYX	2006	Not focused with animal health issues
Crowdsourcing, citizen sensing and sensor web technologies for public and environmental health surveillance and crisis management: trends, OGC standards and application examples	INTERNATIONAL JOURNAL OF HEALTH GEOGRAPHICS	2011	Not focused with animal health issues
Health system reforms, economic constraints and ethical and legal values	SANTE PUBLIQUE	2010	Not focused with animal health issues
Using process evaluation to determine effectiveness of participatory ergonomics training interventions in construction	WORK-A JOURNAL OF PREVENTION ASSESSMENT & REHABILITATION	2012	Not focused with animal health issues
Participatory Networking: An API for Application Control of SDNs	ACM SIGCOMM COMPUTER COMMUNICATION REVIEW	2013	Not focused with animal health issues
Preserving privacy in participatory sensing systems	COMPUTER COMMUNICATIONS	2010	Not focused with animal health issues
Inter-active R, D&E	LIVESTOCK PRODUCTION SCIENCE	2001	Not focused with animal health issues
A heterogeneous population model for contagious bovine pleuropneumonia transmission and control in pastoral communities of East Africa	PREVENTIVE VETERINARY MEDICINE	2006	Not participatory methods have been employed
Group Model Building to Assess Rural Dairy Cooperative Feasibility in South-Central Mexico	INTERNATIONAL FOOD AND AGRIBUSINESS MANAGEMENT REVIEW	2013	Not focused with animal health issues
Digital Feudalism: Enclosures and Erasures from Digital Rights Management to the Digital Divide	ADVANCES IN COMPUTERS, VOL 81	2011	Not focused with animal health issues
Guidelines for cross-cultural Participatory Action Research partnerships: a case study of a customary seabird harvest in New Zealand	NEW ZEALAND JOURNAL OF ZOOLOGY	2009	Not focused with animal health issues
A two-year participatory intervention project with owners to reduce lameness and limb abnormalities in working horses in jaipur, India.	PloS one	2015	Not participatory methods have been employed
Bush tucker, bush pets, and bush threats: Cooperative management of feral animals in Australia's Kakadu National Park	CONSERVATION BIOLOGY	2005	Not participatory methods have been employed
A dynamic bio-economic model for community management of goat and oak forests in Zagros, Iran	ECOLOGICAL ECONOMICS	2014	Not participatory methods have been employed
EVALUATING WILLINGNESS TO CONTRIBUTE TO A LOCAL PUBLIC GOOD - APPLICATION OF CONTINGENT VALUATION TO TSETSE CONTROL IN ETHIOPIA	ECOLOGICAL ECONOMICS	1994	Not focused with animal health issues
Assessing the performance of participatory irrigation management over time: A case study from Turkey	AGRICULTURAL WATER MANAGEMENT	2010	Not focused with animal health issues
Artificial insemination of pigs reared under smallholder production system in northeastern India: success rate, genetic improvement, and monetary benefit	TROPICAL ANIMAL HEALTH AND PRODUCTION	2013	Not participatory methods have been employed
Developmental challenges and opportunities in the goat industry: The Kenyan experience	SMALL RUMINANT RESEARCH	2005	Not participatory methods have been employed
'Everybody knows', but the rest of the world: the case of a caterpillar-borne reproductive loss syndrome in dromedary camels observed by Sahrawi pastoralists of Western Sahara	JOURNAL OF ETHNOBIOLOGY AND ETHNOMEDICINE	2013	Not participatory methods have been employed
Smallholders' perceptions of goat farming in southern Benin and opportunities for improvement	TROPICAL ANIMAL HEALTH AND PRODUCTION	2007	Not participatory methods have been employed
The economic and poverty impacts of animal diseases in developing countries: New roles, new demands for economics and epidemiology	PREVENTIVE VETERINARY MEDICINE	2011	Not participatory methods have been employed
Interventions in organizational and community context: A framework for building evidence on dissemination and implementation in health services research	ADMINISTRATION AND POLICY IN MENTAL HEALTH AND MENTAL HEALTH SERVICES RESEARCH	2008	Not participatory methods have been employed
Valuing Natural Forest Resources: An Application of Contingent Valuation Method on Adaba-Dodola Forest Priority Area, Bale Mountains, Ethiopia	Journal of sustainable forestry. 2011 Sept. 1. 30(6) p. 518-542.	2011	Not focused with animal health issues
Reflexive governance for global public goods	Cambridge, Mass. : MIT Press, c2012. Politics, science, and the environment.	2012	Not focused with animal health issues
Ergonomics and productivity: an example applied to a manufacturing industry.	La Medicina del lavoro		Not focused with animal health issues
Co-author and keyword networks and their clustering appearance in preventive medicine fields in Korea: analysis of papers in the Journal of Preventive Medicine and Public Health, 1991~2006.	Journal of preventive medicine and public health = Yebang Ŭihakhoe chi	2008	Not focused with animal health issues
"Care" and public nutrition.	Santé (Montrouge, France)		Not focused with animal health issues
Choice of nutritional interventions in Congo: an approach for primary health care centres and for the community.	Santé (Montrouge, France)		Not focused with animal health issues
Delphi method to identify education material on healthy food for teachers, school-age children and their parents.	Archivos latinoamericanos de nutrición	2012	Not focused with animal health issues
Participation in the cooperation between target group, project and sponsor.	Gesundheitswesen (Bundesverband der Ärzte des Öffentlichen Gesundheitsdienstes (Germany))	2008	Not focused with animal health issues
Livestock-Water Productivity in the Nile Basin: Solutions for Emerging Challenges		2011	Not participatory methods have been employed
Progress towards practical options for improving biosecurity of small-scale poultry producers		2009	Not participatory methods have been employed
Taenia saginata cysticercosis in Oyo State, Nigeria.		2004	Not participatory methods have been employed
Family poultry research and development in low-income food-deficit countries: approaches and prospects		2002	Not focused with animal health issues
Tsetse, wildlife and land-cover change in Ruma National Park, south-western Kenya.		2003	Not focused with animal health issues
A survey of the socio-economic impact of aquatic animal disease on small-scale aquaculture production and reservoir/capture fisheries in southern Lao PDR.		2002	Not participatory methods have been employed
Summary of animal health information relevant to human exposure to avian influenza H5N1 in Indonesia		2010	Not participatory methods have been employed
A participatory approach to the evaluation of the efficiency of animal recording practices based on institutional analysis and development framework		2011	Not focused with animal health issues
RENAL, CARDIOVASCULAR AND ENDOCRINE EFFECTS OF CENTRALLY ADMINISTERED GALANIN IN THE ANESTHETIZED RAT	REGULATORY PEPTIDES	1992	Not focused with animal health issues
A farmer-oriented Nile tilapia, Oreochromis niloticus L., breed improvement in the Philippines	AQUACULTURE RESEARCH	2005	Not focused with animal health issues
Development of a community-based intervention for the control of Chagas disease based on peridomestic animal management: an eco-bio-social perspective	TRANSACTIONS OF THE ROYAL SOCIETY OF TROPICAL MEDICINE AND HYGIENE	2015	Not focused with animal health issues
Participation of histones, histone modifying enzymes and histone chaperones in vertebrate cell functions.	Sub-cellular biochemistry	2006	Not focused with animal health issues
Comparative Job Analysis of Fashion designers between the participatory design process and general process	Journal of Korea Design Forum	2014	Not focused with animal health issues
The potential for participatory landscape management to reduce the impact of the red fox (Vulpes vulpes) on lamb production	WILDLIFE RESEARCH	2010	Not focused with animal health issues
Smartphone with Augmented Gateway Functionality as Opportunistic WSN Gateway Device	WIRELESS PERSONAL COMMUNICATIONS	2014	Not focused with animal health issues
Limits to community participation in the tourism development process in developing countries	TOURISM MANAGEMENT	2000	Not focused with animal health issues
THEORYCRAFTING Knowledge production and surveillance	INFORMATION COMMUNICATION & SOCIETY	2013	Not focused with animal health issues
A Study on Interactive Media Art : Focused on MIXIST	Journal of Korea Design Forum	2013	Not focused with animal health issues
Aesthetic Concept Changes and Characteristics of New Media Art	Journal of Korea Design Forum	2011	Not focused with animal health issues
From mandatory to participatory prevention: a model applied to the upholstered furniture industry.	La Medicina del lavoro		Not focused with animal health issues
Validation of reported location of solid waste using Procrustes analysis in the context of a participatory community initiative.	Cadernos de saúde pública	2013	Not focused with animal health issues
Government management and society: information, technology and scientific output.	Ciência & saúde coletiva		Not focused with animal health issues
Citizens' veillance on environmental health through ICT and Genomics.	Epidemiologia e prevenzione		Not focused with animal health issues
Utility of the public health approach for the world population strategy.	Japanese journal of public health	2002	Not focused with animal health issues
Estimating the demand for municipal waste compost via farmers' willingness-to-pay in Ghana		2006	Not focused with animal health issues
Ethnoecology of white grubs (Coleoptera: Melolonthidae) among the Tzeltal Maya of Chiapas		2000	Not focused with animal health issues
NAIVETY OF EMPIRICISM VERSUS COMPLEXITY OF BRICOLAGE IN CREATING SUSTAINABLE LEARNING ENVIRONMENTS		2013	Not focused with animal health issues
Use of geostatistics for remediation planning to transcend urban political boundaries		2012	Not focused with animal health issues
Evaluation of organic control methods of the bean beetle, Ootheca bennigseni, in east Africa		2007	Not focused with animal health issues
Governance for sustainable development - Conditions and experiences in the Polish communities		2006	Not focused with animal health issues
Are PBDEs an environmental equity concern? Exposure disparities by socioeconomic status		2010	Not focused with animal health issues
A participatory approach to tagging and monitoring as an initial step in developing a sturgeon conservation strategy along the Turkish Black Sea Coast		2011	Not focused with animal health issues
Determination of the framework conditions and research-development needs for the dissemination of cleaner (sustainable) production applications in Turkey		2012	Not focused with animal health issues
Women demand development.	Links : a newsletter on gender for Oxfam GB staff and partners	2000	Not focused with animal health issues
Challenges and benefits of conducting environmental justice research in a school setting.	New solutions : a journal of environmental and occupational health policy : NS	2014	Not focused with animal health issues
Democratic Accountability in Decentralised Governance	SCANDINAVIAN POLITICAL STUDIES	2009	Not focused with animal health issues
Building community capacity for agricultural injury prevention in a Navajo community.	Journal of agricultural safety and health	2009	Not focused with animal health issues
Improving food provision in a Guyanese home for the elderly: a participatory approach	PUBLIC HEALTH NUTRITION	2007	Not focused with animal health issues
Process evaluation for the FEeding Support Team (FEST) randomised controlled feasibility trial of proactive and reactive telephone support for breastfeeding women living in disadvantaged areas	BMJ OPEN	2012	Not focused with animal health issues
The FEeding Support Team (FEST) randomised, controlled feasibility trial of proactive and reactive telephone support for breastfeeding women living in disadvantaged areas	BMJ OPEN	2012	Not focused with animal health issues
Elementary school children's recess schedule and dietary intake at lunch: a community-based participatory research partnership pilot study	BMC PUBLIC HEALTH	2014	Not focused with animal health issues
Participatory Design Method for Newspaper Editing and Design - With focus on financial newspaper -	Journal of Digital Design	2014	Not focused with animal health issues
LOCAL-POLITICS AND DEMOCRACY IN TURKEY - AN APPRAISAL	ANNALS OF THE AMERICAN ACADEMY OF POLITICAL AND SOCIAL SCIENCE	1995	Not focused with animal health issues
TESTING A PARTICIPATORY STRATEGY TO CHANGE HYGIENE BEHAVIOR - FACE WASHING IN CENTRAL TANZANIA	TRANSACTIONS OF THE ROYAL SOCIETY OF TROPICAL MEDICINE AND HYGIENE	1994	Not focused with animal health issues
Impact of a participatory organizational intervention on job characteristics and job stress	INTERNATIONAL JOURNAL OF HEALTH SERVICES	1999	Not focused with animal health issues
Sowing the seeds for sustainable change: a community-based participatory research partnership for health promotion in Indiana, USA and its aftermath	HEALTH PROMOTION INTERNATIONAL	2006	Not focused with animal health issues
The community participation process in ecotourism development: a case study of the community of Sogoog, Bayan-Ulgii, Mongolia	JOURNAL OF SUSTAINABLE TOURISM	2011	Not focused with animal health issues
Participatory extension as basis for the work of rural extension services in the Amazon	AGRICULTURE AND HUMAN VALUES	2005	Not focused with animal health issues
Sexual problems in a Malian village.	AIDS/STD health promotion exchange	1995	Not focused with animal health issues
Active participation in preventionist professional practices: a specific ergonomics training course	WORK-A JOURNAL OF PREVENTION ASSESSMENT & REHABILITATION	2012	Not focused with animal health issues
Local perceptions of risk to livelihood in semi-arid Tanzania	JOURNAL OF ENVIRONMENTAL MANAGEMENT	2003	Not focused with animal health issues
Addressing social determinants of health through community-based participatory research: The east side village health worker partnership	HEALTH EDUCATION & BEHAVIOR	2002	Not focused with animal health issues
Determinants of Family Planning Use Among Turkish Married Men Who Live in South East Turkey	AMERICAN JOURNAL OF MENS HEALTH	2013	Not focused with animal health issues
Linking sustainable human and animal African trypanosomosis control with rural development strategies	Geneva : World Health Organization ; Rome : Food and Agriculture Organization of the United Nations, 2010. PAAT technical and scientific series, 1020-7163 ; 10 PAAT information service publications.	2010	Not focused with animal health issues
Burnout among health care professionals.	Duodecim; lääketieteellinen aikakauskirja	2010	Not focused with animal health issues
New educational strategies: evaluation of the Jury Trial technique for training council members in women's health in Santa Catarina, Brazil.	Cadernos de saúde pública		Not focused with animal health issues
Social participation in the achievement of health policies to women in Brazil.	Ciência & saúde coletiva		Not focused with animal health issues
Community interventions among tobacco control strategies: coping with their definition and evaluation.	Epidemiologia e prevenzione		Not focused with animal health issues
Participatory development of descriptors for evaluation of violence and accident prevention centers in Brazil.	Revista panamericana de salud pública = Pan American journal of public health	2008	Not focused with animal health issues
The university and "health for all by the year 2000".	Educación médica y salud	1985	Not focused with animal health issues
Milking the cow: young women's construction of identity and risk in age-disparate transactional sexual relationships in Maputo, Mozambique.	Global public health	2009	Not focused with animal health issues
Parental aptitude to prevent child sexual abuse after a participatory education intervention.	Salud pública de México		Not focused with animal health issues
Dependence of local people and issues in conserving local resources: Case of Dalma Wildlife Sanctuary, Jharkhand		2006	Not focused with animal health issues
Evaluation of a participatory approach to mediate conflicts between livestock and wildlife interests in Colorado		2001	Not focused with animal health issues
Effects of an educational and participatory community intervention on malaria control in Buenaventura, Colombia.	Biomédica : revista del Instituto Nacional de Salud	2006	Not focused with animal health issues
Community-based survey on knowledge and perceptions about dengue and preventive practice in Lisa municipality, City of Havana province.	Revista cubana de medicina tropical		Not focused with animal health issues
Dengue epidemics and press coverage.	Cadernos de saúde pública		Not focused with animal health issues
Participatory risk evaluation. The role of the surveillance.	Giornale italiano di medicina del lavoro ed ergonomia		Not focused with animal health issues
Participatory ergonomics: a model for the prevention of occupational musculoskeletal disorders.	Revista española de salud pública		Not focused with animal health issues
Validity of a questionnaire for the assessment of work-related musculoskeletal symptoms and physical demands.	Revista española de salud pública	2011	Not focused with animal health issues
Recent prevention strategies and occupational risk analysis: Control Banding and Sobane.	Giornale italiano di medicina del lavoro ed ergonomia		Not focused with animal health issues
Human resource capacity building on TB laboratory work for TB control program--through the experience of international TB laboratory training course for TB control at the Research Institute of Tuberculosis, JATA, Japan.	Kekkaku : [Tuberculosis]	2008	Not focused with animal health issues
How to cope with the global tuberculosis burden--experiences and perspectives for Japan's international cooperation.	Kekkaku : [Tuberculosis]	2005	Not focused with animal health issues
Monitoring of performance of health surveillance management: tools and strategies of use.	Ciência & saúde coletiva	2013	Not focused with animal health issues
Community-based participatory research in public health: potentials and challenges.	Revista panamericana de salud pública = Pan American journal of public health	2014	Not focused with animal health issues
Is Community-based Participatory Research (CBPR) Useful? A Systematic Review on Papers in a Decade.	International journal of preventive medicine	2012	Not focused with animal health issues
Concept analysis of a participatory approach to occupational safety and health.	Sangyō eiseigaku zasshi = Journal of occupational health	2013	Not focused with animal health issues
The National Tuberculosis Research Agenda in Peru, 2011-2014.	Revista panamericana de salud pública = Pan American journal of public health	2013	Not focused with animal health issues
A participatory ergonomics program in a chemical company.	Gaceta sanitaria / S.E.S.P.A.S		Not focused with animal health issues
Study of protective effects on noise-induced hearing loss using N-acetyl-cysteine.	Lin chuang er bi yan hou tou jing wai ke za zhi = Journal of clinical otorhinolaryngology, head, and neck surgery	2011	Not focused with animal health issues
Actors in liver transplantation advocate greater transparency and systematic evaluations of transplant centres.	Zeitschrift für Gastroenterologie	2014	Not focused with animal health issues
AIDS prevention in Germany - a successful model in crisis.	Bundesgesundheitsblatt, Gesundheitsforschung, Gesundheitsschutz	2007	Not focused with animal health issues
The construction of a sociocultural epidemiological profile of a rural community.	Salud pública de México		Not focused with animal health issues
Data quality from a longitudinal study of adolescent health at schools near industrial livestock facilities.	Annals of epidemiology	2015	Not focused with animal health issues
Swedish child health care in a changing society.	Scandinavian journal of caring sciences	2005	Not focused with animal health issues
Health promotion for long-term unemployed. Effects on motivation for a healthy lifestyle.	Bundesgesundheitsblatt, Gesundheitsforschung, Gesundheitsschutz	2012	Not focused with animal health issues
Development and evaluation of a Chinese-language newborn feeding hotline: a prospective cohort study.	BMC pregnancy and childbirth	2009	Not focused with animal health issues
Participatory nursing research. A promising methodology in Third World countries.	Western journal of nursing research	1990	Not focused with animal health issues
Basic research in supporting the family who provides home care for their elderly people who need medical treatment at home--focusing on "uncomfortableness as judged by the utilization of the external human resource".	Gan to kagaku ryoho. Cancer & chemotherapy	2004	Not focused with animal health issues
Using telemedicine to improve chronic disease monitoring.	Santé publique (Vandoeuvre-lès-Nancy, France)		Not focused with animal health issues
Nursing care in an adverse situation.	Revista brasileira de enfermagem		Not focused with animal health issues
Organization of primary health care in cities belonging to project for expansion and consolidation of the family health strategy in Mato Grosso State, Brazil.	Cadernos de saúde pública	2008	Not focused with animal health issues
Influence of changes in physicians' patterns of explanation on patients' compliance.	Harefuah	1990	Not focused with animal health issues
Social participation and health in Brazil: a systematic review on the topic.	Ciência & saúde coletiva	2014	Not focused with animal health issues
Condoms and cucumbers. Contact with young people.	Action contre le SIDA	1995	Not focused with animal health issues
Effect of a community-based intervention to improve the knowledge on the warning signs of maternal complications among Mayan women from Yucatan randomized controlled trial.	Revista de investigación clínica; organo del Hospital de Enfermedades de la Nutrición		Not focused with animal health issues
Empowerment of women in difficult life situations: the BIG project.	Gesundheitswesen (Bundesverband der Ärzte des Öffentlichen Gesundheitsdienstes (Germany))	2008	Not focused with animal health issues
Mental health disorders, medical care and social support in a vulnerable population: the example of the maternal centres in Paris.	L'Encéphale	2008	Not focused with animal health issues
My story is like a goat tied to a hook. Views from a marginalised tribal group in Kerala (India) on the consequences of falling ill: a participatory poverty and health assessment		2010	Not focused with animal health issues
PARTICIPATORY BASELINE SURVEY OF A CASE STUDY RURAL LIVESTOCK HEALTH MANAGEMENT PRACTICE IN NIGERIA: THE PLACE OF COMMUNITY BASED ANIMAL HEALTH WORKERS		2011	Not focused with animal health issues
Land-Use Change and Livestock Production Challenges in an Integrated System: The Masai-Mara Ecosystem, Kenya		2009	Not focused with animal health issues
Energy, Forest, and Indoor Air Pollution Models for Sagarmatha National Park and Buffer Zone, Nepal Implementation of a Participatory Modeling Framework		2010	Not focused with animal health issues
The impact of semi-scavenging poultry production on the consumption of animal source foods by women and girls in Bangladesh		2003	Not focused with animal health issues
Development of a Program Logic Model and Evaluation Plan for a Participatory Ergonomics Intervention in Construction	AMERICAN JOURNAL OF INDUSTRIAL MEDICINE	2014	Not focused with animal health issues
Effects of training to implement new tools and working methods to reduce knee load in floor layers	APPLIED ERGONOMICS	2007	Not focused with animal health issues
The impact of participatory ergonomics on working conditions, quality, and productivity.	International journal of occupational safety and ergonomics : JOSE	2003	Not focused with animal health issues
The impact of intervention on mastitis in an emerging dairy developing country - Uganda		2005	Not focused with animal health issues
A matter of taste		2007	Not focused with animal health issues
Memorandum - research funding of prevention.	Gesundheitswesen (Bundesverband der Ärzte des Öffentlichen Gesundheitsdienstes (Germany))	2012	Not focused with animal health issues
Assessing the failure of a community-based human-wildlife conflict mitigation project in Budongo Forest Reserve, Uganda		2007	Not focused with animal health issues
Predictive modelling to aid the regional-scale management of a vertebrate pest	BIOLOGICAL INVASIONS	2014	Not focused with animal health issues
Ecological, Social and Biological Risk Factors for Continued Trypanosoma cruzi Transmission by Triatoma dimidiata in Guatemala	PLOS ONE	2014	Not focused with animal health issues
Post-traumatic stress disorder in participants of foot-and-mouth disease epidemic control in Miyazaki, Japan, in 2010.	The Journal of veterinary medical science / the Japanese Society of Veterinary Science	2015	Not focused with animal health issues
Integrated Approach for Improving Small Scale Market Oriented Dairy Systems in Pakistan: Economic Impact of Interventions	ITALIAN JOURNAL OF ANIMAL SCIENCE	2007	Review
More appropriate disease control policies for the developing world	ONDERSTEPOORT JOURNAL OF VETERINARY RESEARCH	2009	Review
Factors influencing weaning percentages of indigenous goats on communal grazing		2004	Not focused with animal health issues
An inventory of the ethnoveterinary practices for reproductive disorders in cattle and buffaloes, Sargodha district of Pakistan	JOURNAL OF ETHNOPHARMACOLOGY	2008	Not focused with animal health issues
Documentation of Ethnoveterinary Practices for Mastitis in Dairy Animals in Pakistan	PAKISTAN VETERINARY JOURNAL	2010	Not focused with animal health issues
Folk veterinary medicines in the Bareilly district of Uttar Pradesh, India	INDIAN JOURNAL OF TRADITIONAL KNOWLEDGE	2013	Not focused with animal health issues
Livestock feeding and traditional healthcare practices in Bundelkhand region of Central India	INDIAN JOURNAL OF TRADITIONAL KNOWLEDGE	2010	Not focused with animal health issues
Risk factors for the detected presence of Mycobacterium bovis in cattle in south central Spain	EUROPEAN JOURNAL OF WILDLIFE RESEARCH	2014	Not participatory methods have been employed
Nutritional management to improve sheep and goat performances in semiarid regions	Revista Brasileira de Zootecnia	2010	Not focused with animal health issues
Assessment of village chicken production system and evaluation of the productive and reproductive performance of local chicken ecotype in Bure district, North west Ethiopia	AFRICAN JOURNAL OF AGRICULTURAL RESEARCH	2010	Not focused with animal health issues
Constraint analysis to improve integrated dairy production systems in developing countries: The importance of participatory rural appraisal	TROPICAL ANIMAL HEALTH AND PRODUCTION	2007	Not focused with animal health issues
Constraints and efficiency of cattle marketing in semiarid pastoral system in Kenya	TROPICAL ANIMAL HEALTH AND PRODUCTION	2015	Not focused with animal health issues
Knowledge, Attitudes and Practices Related to African Swine Fever Within Smallholder Pig Production in Northern Uganda.	Transboundary and emerging diseases	2015	Not participatory methods have been employed
Integration of participatory approaches into surveillance systems	REVUE SCIENTIFIQUE ET TECHNIQUE-OFFICE INTERNATIONAL DES EPIZOOTIES	2011	Review
Participatory epidemiology in disease surveillance and research	REVUE SCIENTIFIQUE ET TECHNIQUE-OFFICE INTERNATIONAL DES EPIZOOTIES	2007	Review
Participatory epidemiology: Approaches, methods, experiences	VETERINARY JOURNAL	2012	Review
Participatory Epidemiology: The emergence of a sub-discipline	VETERINARY JOURNAL	2012	Review
Progressing smallholder large-ruminant productivity to reduce rural poverty and address food security in upland northern Lao PDR	ANIMAL PRODUCTION SCIENCE	2014	Not focused with animal health issues
Rinderpest: the veterinary perspective on eradication	PHILOSOPHICAL TRANSACTIONS OF THE ROYAL SOCIETY B-BIOLOGICAL SCIENCES	2013	Review
Preventing and containing trypanocide resistance in the cotton zone of West Africa.	Transboundary and emerging diseases	2010	Not participatory methods have been employed
Challenges for diagnosis and control of cystic hydatid disease.	Acta tropica	2012	Review
Evaluating the potential for the environmentally sustainable control of foot and mouth disease in Sub-Saharan Africa.	EcoHealth	2013	Review
Worms in smallholder livestock systems: technologies and practices that make a difference.	Veterinary parasitology	2012	Review
Epidemiology caught in the causal web of bovine tuberculosis.	Transboundary and emerging diseases	2013	Review
Wildlife health investigations: needs, challenges and recommendations.	BMC veterinary research	2013	Review
Participatory involvement of farming communities and public sectors in determining malaria control strategies in Mvomero District, Tanzania.	Tanzania health research bulletin	2006	Review
Research approaches for improved pro-poor control of zoonoses.	Food and nutrition bulletin	2007	Review
Risk analysis and bovine tuberculosis, a re-emerging zoonosis.	Annals of the New York Academy of Sciences	2006	Review
Risk assessment of staphylococcal poisoning due to consumption of informally-marketed milk and home-made yoghurt in Debre Zeit, Ethiopia.	International journal of food microbiology	2012	Not focused with animal health issues
Impact of drought-related vaccination on livestock mortality in pastoralist areas of Ethiopia.	Disasters	2009	Not focused with animal health issues
Occurrence of rift valley fever in cattle in Ijara district, Kenya.	Preventive veterinary medicine	2014	Not participatory methods have been employed
Behavioural factors associated with cutaneous anthrax in Musadzi area of Gokwe North, Zimbabwe.	The Central African journal of medicine	2009	Not focused with animal health issues
[Echinococcosis/hydatidosis in the VII Region of Chile: diagnosis and educational intervention.	Revista panamericana de salud publica = Pan American journal of public health	2000	Not participatory methods have been employed
Stabilizing Dog Populations and Improving Animal and Public Health Through a Participatory Approach in Indigenous Communities.	Zoonoses and public health	2014	Not participatory methods have been employed
Assessment of farmer knowledge of large ruminant health and production in developing village-level biosecurity in northern Lao PDR.	Transboundary and emerging diseases	2010	Not participatory methods have been employed
Improvement in smallholder farmer knowledge of cattle production, health and biosecurity in Southern Cambodia between 2008 and 2010.	Transboundary and emerging diseases	2012	Not participatory methods have been employed
Promoting transboundary animal disease risk management via a multiple health and husbandry intervention strategies in upland Lao PDR.	Tropical animal health and production	2014	Not participatory methods have been employed
The Caribbean animal health network: new tools for harmonization and reinforcement of animal disease surveillance.	Annals of the New York Academy of Sciences	2008	Not participatory methods have been employed
Transdisciplinary habitat models for elk and cattle as a proxy for bovine tuberculosis transmission risk.	Preventive veterinary medicine	2009	Not participatory methods have been employed
Epidemiology of foot-and-mouth disease in Landhi Dairy Colony, Pakistan, the world largest Buffalo colony.	Virology journal	2008	Not participatory methods have been employed
Impacts on rural livelihoods in Cambodia following adoption of best practice health and husbandry interventions by smallholder cattle farmers.	Transboundary and emerging diseases	2014	Not participatory methods have been employed
HPAI surveillance programme in Cambodia: results and perspectives.	Developments in biologicals	2006	Not participatory methods have been employed
Socio-economic factors influencing control of vector-borne diseases in the pastoralist system of south western Uganda.	Tropical animal health and production	2008	Not participatory methods have been employed
Chemical plants remain vulnerable to terrorists: a call to action.	Environmental health perspectives	2006	Not focused with animal health issues
[An inter-sector participatory strategy in Cuba using an ecosystem approach to prevent dengue transmission at the local level.	Cadernos de saude publica	2009	Not focused with animal health issues
[Community participation in the control of Aedes aegypti: opinions of the population in one section of Havana, Cuba.	Revista panamericana de salud publica = Pan American journal of public health	2004	Not focused with animal health issues
[Information, knowledge, and perception of dengue risk in Argentina: two intervention experiments to generate local control strategies.	Cadernos de saude publica	2009	Not focused with animal health issues
A community-based participatory research study of multifaceted in-home environmental interventions for pediatric asthmatics in public housing.	Social science & medicine (1982)	2006	Not focused with animal health issues
A KCNQ1 V205M missense mutation causes a high rate of long QT syndrome in a First Nations community of northern British Columbia: a community-based approach to understanding the impact.	Genetics in medicine : official journal of the American College of Medical	2008	Not focused with animal health issues
A participatory approach to ecosystem conservation: fuzzy cognitive maps and stakeholder group analysis in Uluabat Lake, Turkey.	Environmental management	2003	Not focused with animal health issues
A primary animal health care approach to treatment and control of flea (Ctenocephalides felis) infestation in indigenous goats kept on communal grazing.	Journal of the South African Veterinary Association	1999	Not focused with animal health issues
A transdisciplinary perspective on the links between malaria and agroecosystems in Kenya.	Acta tropica	2004	Not focused with animal health issues
Achieving sustainability of community-based dengue control in Santiago de Cuba.	Social science & medicine (1982)	2007	Not focused with animal health issues
Adaptive management and its role in managing Great Barrier Reef water quality.	Marine pollution bulletin	2005	Not focused with animal health issues
Allergen levels in inner city homes: baseline concentrations and evaluation of intervention effectiveness.	Journal of exposure science & environmental epidemiology	2008	Not focused with animal health issues
An integrated ecosystem approach for sustainable prevention and control of dengue in Central Havana.	International journal of occupational and environmental health	2007	Not focused with animal health issues
An integrated method for improving the dairy production sector in developing countries: the case of Cameroon.	Tropical animal health and production	2009	Not focused with animal health issues
Assessment and management of white mullet Mugil curema (Valencienne, 1836) (Mugilidae) fisheries of the south coast of Sao Paulo state, Brazil.	Brazilian journal of biology = Revista brasleira de biologia	2011	Not focused with animal health issues
Asset building through community participation: restocking pastoralists following drought in northern Kenya.	Social work in public health	2009	Not focused with animal health issues
Cattle markets and local festivals: development of HIV/AIDS prevention interventions for specific risk situations in rural northeast Thailand.	Health & place	1998	Not focused with animal health issues
Chagas disease prevention through improved housing using an ecosystem approach to health.	Cadernos de saude publica	2001	Not focused with animal health issues
Challenges to conservation: land use change and local participation in the Al Reem Biosphere Reserve, West Qatar.	Journal of ethnobiology and ethnomedicine	2010	Not focused with animal health issues
Communication and implementation of change in crop protection.	Ciba Foundation symposium	1993	Not focused with animal health issues
Community participation for malaria elimination in Tafea Province, Vanuatu: part II. Social and cultural aspects of treatment-seeking behaviour.	Malaria journal	2011	Not focused with animal health issues
Community sleeping pattern and anopheline biting in southeastern Iran: a country earmarked for malaria elimination.	The American journal of tropical medicine and hygiene	2012	Not focused with animal health issues
Community-based participatory research helps farmers and scientists to manage invasive pests in the Ecuadorian Andes.	Ambio	2010	Not focused with animal health issues
Community-based participatory research projects and policy engagement to protect environmental health on St Lawrence Island, Alaska.	International journal of circumpolar health	2013	Not focused with animal health issues
Complete inhibition of endotoxin-induced coagulation activation in chimpanzees with a monoclonal Fab fragment against factor VII/VIIa.	Thrombosis and haemostasis	1995	Not focused with animal health issues
Cost effectiveness of Aedes aegypti control programmes: participatory versus vertical.	Transactions of the Royal Society of Tropical Medicine and Hygiene	2007	Not focused with animal health issues
Cranes, crops and conservation: understanding human perceptions of biodiversity conservation in South Korea's Civilian Control Zone.	Environmental management	2011	Not focused with animal health issues
Declining sex ratio in a first nation community.	Environmental health perspectives	2005	Not focused with animal health issues
Design and evaluation of traps for Idiarthron subquadratum (Orthoptera: Tettigoniidae) with farmer participation in coffee plantations in Chiapas, Mexico.	Journal of economic entomology	2005	Not focused with animal health issues
Development and evaluation of a leadership training program for public health emergency response: results from a Chinese study.	BMC public health	2008	Not focused with animal health issues
Development of an adaptive tsetse population management scheme for the Luke community, Ethiopia.	Journal of medical entomology	2005	Not focused with animal health issues
Development of performance indicators for the bovine clinical salmonellosis surveillance network in France.	Journal of veterinary medicine. B, Infectious diseases and veterinary public	2005	Not focused with animal health issues
Different public health geographies of the 2001 foot and mouth disease epidemic: 'citizen' versus 'professional' epidemiology.	Health & place	2006	Not participatory methods have been employed
Diffusion of community empowerment strategies for Aedes aegypti control in Cuba: a muddling through experience.	Social science & medicine (1982)	2013	Not focused with animal health issues
Dysregulation of IFN-gamma signaling pathways in the absence of TGF-beta 1.	Journal of immunology (Baltimore, Md. : 1950)	2002	Not focused with animal health issues
Early INCAP longitudinal nutrition studies at the community level.	Food and nutrition bulletin	2010	Not focused with animal health issues
Environmental control of schistosomiasis through community participation in a Moroccan oasis.	Tropical medicine & international health : TM & IH	2004	Not focused with animal health issues
Epidemiological profile of snake bite in south 24 Parganas district of West Bengal with focus on underreporting of snake bite deaths.	Indian journal of public health	2014	Not focused with animal health issues
Ergonomic risk factors for low back pain in North Carolina crab pot and gill net commercial fishermen.	American journal of industrial medicine	2009	Not focused with animal health issues
Ethnoknowledge of Bukusu community on livestock tick prevention and control in Bungoma district, western Kenya.	Journal of ethnopharmacology	2012	Not focused with animal health issues
Evaluation of the effectiveness of deworming and participatory hygiene education strategy in controlling anemia among children aged 6-15 years in Gadagau community, Giwa LGA, Kaduna, Nigeria.	Annals of African medicine	2011	Not focused with animal health issues
Evidence of organizational injustice in poultry processing plants: Possible effects on occupational health and safety among Latino workers in North Carolina.	American journal of industrial medicine	2009	Not focused with animal health issues
Exploration of work and health disparities among black women employed in poultry processing in the rural south.	Environmental health perspectives	2005	Not focused with animal health issues
Family leader empowerment program using participatory learning process for dengue vector control.	Journal of the Medical Association of Thailand = Chotmaihet thangphaet	2011	Not focused with animal health issues
Farmers' perceptions, knowledge, and management of coffee pests and diseases and their natural enemies in Chiapas, Mexico.	Journal of economic entomology	2004	Not focused with animal health issues
Field assessments in western Kenya link malaria vectors to environmentally disturbed habitats during the dry season.	BMC public health	2004	Not focused with animal health issues
From the bench to the field: control of parasitic infections within primary health care.	Parasitology	1989	Not focused with animal health issues
Growth of LLC-PK1 renal cells is mediated by EGR-1 up-regulation of G protein alpha i-2 protooncogene transcription.	The Journal of biological chemistry	1994	Not focused with animal health issues
Human health improvement in Sub-Saharan Africa through integrated management of arthropod transmitted diseases and natural resources.	Cadernos de saude publica	2001	Not focused with animal health issues
Human HLA-DR transgenes protect mice from fatal virus-induced encephalomyelitis and chronic demyelination.	Journal of virology	2008	Not focused with animal health issues
Husbandry and trade of indigenous chickens in Myanmar--results of a participatory rural appraisal in the Yangon and the Mandalay divisions.	Tropical animal health and production	2006	Not focused with animal health issues
Hypertension, hyperlipidemia, and renal damage.	American journal of kidney diseases : the official journal of the National Kidney	1993	Not focused with animal health issues
Impact of education on knowledge, agricultural practices, and community actions for mosquito control and mosquito-borne disease prevention in rice ecosystems in Sri Lanka.	The American journal of tropical medicine and hygiene	2006	Not focused with animal health issues
Insect pest management in tropical Asian irrigated rice.	Annual review of entomology	2000	Not focused with animal health issues
Interaction between the environment and animals in urban settings: integrated and participatory planning.	Environmental management	2006	Not focused with animal health issues
Intersectoral collaboration between the medical and veterinary professions in low-resource societies: The role of research and training institutions.	Comparative immunology, microbiology and infectious diseases	2013	Not focused with animal health issues
Intersectoral coordination in Aedes aegypti control. A pilot project in Havana City, Cuba.	Tropical medicine & international health : TM & IH	2005	Not focused with animal health issues
Ischaemia-induced changes in canine cardiac sarcoplasmic reticulum.	Cardiovascular research	1983	Not focused with animal health issues
Medicinal plants used for dogs in Trinidad and Tobago.	Preventive veterinary medicine	2000	Not focused with animal health issues
'One Health' infectious diseases surveillance in Tanzania: are we all on board the same flight?	The Onderstepoort journal of veterinary research	2012	Not focused with animal health issues
Oxytocin and the anterior pituitary gland.	Advances in experimental medicine and biology	1995	Not focused with animal health issues
Participatory assessment and analysis of livestock markets, off-take and marketing constraints in Loima division, Turkana District, Kenya	MVEE thesis, University of Nairobi.	2003	Not focused with animal health issues
Participatory mapping of target areas to enable operational larval source management to suppress malaria vector mosquitoes in Dar es Salaam, Tanzania.	International journal of health geographics	2007	Not focused with animal health issues
Participatory market research in business planning for private pastoral veterinary practice in Turkana District, Kenya	MVEE thesis, University of Nairobi.	2003	Not focused with animal health issues
Participatory nutrition education and adoption of new feeding practices are associated with improved adequacy of complementary diets among rural Malawian children: a pilot study.	European journal of clinical nutrition	2005	Not focused with animal health issues
Participatory study of medicinal plants used in the control of gastrointestinal parasites in donkeys in Eastern Shewa and Arsi zones of Oromia region, Ethiopia.	BMC veterinary research	2013	Not focused with animal health issues
Perspectives and challenges in the future use of plant nutrients in tilled and mixed agricultural systems.	Ambio	2005	Not focused with animal health issues
Pest management strategies in traditional agriculture: an African perspective.	Annual review of entomology	2000	Not focused with animal health issues
Prevalence and clinical impact of Toxocara vitulorum in cattle and buffalo calves in northern Lao PDR.	Tropical animal health and production	2013	Not focused with animal health issues
Prevalence and significant geospatial clusters of bovine tuberculosis infection at livestock-wildlife interface ecosystem in Eastern Tanzania.	Tropical animal health and production	2013	Not focused with animal health issues
Promoting discussions and decisions about dogs' quality-of-life.	The Journal of small animal practice	2011	Not focused with animal health issues
Promotion of the feeding minds and fighting hunger initiative in selected rural schools in Andhra Pradesh, India.	Food and nutrition bulletin	2006	Not focused with animal health issues
Public-private partnerships in translational medicine: concepts and practical examples.	Journal of controlled release : official journal of the Controlled Release	2012	Not focused with animal health issues
Rebuilding herds by re-inforcing gargar/irb among the Somali pastoralists of Kenya: evaluation of experimental restocking program in Wajir and Mandera Districts of Kenya	Report	2004	Not focused with animal health issues
Rinderpest eradication: appropriate technology and social innovations.	Science (New York, N.Y.)	2012	Not focused with animal health issues
School-based prevention of schistosomiasis: initiating a participatory action research project in northern Tanzania.	Acta tropica	2006	Not focused with animal health issues
Scope for fly control as a diarrhoea intervention in Pakistan: a community perspective.	Social science & medicine (1982)	1996	Not focused with animal health issues
Social communication network analysis of the role of participatory research in the adoption of new fish consumption behaviors.	Social science & medicine (1982)	2012	Not focused with animal health issues
Stakeholder participation in management of invasive vertebrates.	Conservation biology : the journal of the Society for Conservation Biology	2012	Not focused with animal health issues
Stakeholder participation in research design and decisions: scientists, fishers, and mercury in saltwater fish.	EcoHealth	2013	Not focused with animal health issues
Tasks considered by veterinarians to cause them musculoskeletal discomfort, and suggested solutions.	New Zealand veterinary journal	2010	Not focused with animal health issues
The application of information technology to regional, national, and global surveillance of antimicrobial resistance.	Current pharmaceutical design	2003	Not focused with animal health issues
The Northern Swedish Population Health Study (NSPHS)--a paradigmatic study in a rural population combining community health and basic research.	Rural and remote health	2010	Not focused with animal health issues
The risk communication challenges of mass animal destruction.	Veterinaria italiana	2007	Not focused with animal health issues
Traditional food-processing and preparation practices to enhance the bioavailability of micronutrients in plant-based diets.	The Journal of nutrition	2007	Not focused with animal health issues
Understanding knowledge transfer in an ergonomics intervention at a poultry processing plant.	Work (Reading, Mass.)	2011	Not focused with animal health issues
Urban agriculture and Anopheles habitats in Dar es Salaam, Tanzania.	Geospatial health	2009	Not focused with animal health issues
Use of participatory ergonomics teams to address musculoskeletal hazards in the red meat packing industry.	American journal of industrial medicine	1996	Not focused with animal health issues
Using the social entrepreneurship approach to generate innovative and sustainable malaria diagnosis interventions in Tanzania: a case study.	Malaria journal	2010	Not focused with animal health issues
Village poultry production systems in the central highlands of Ethiopia.	Tropical animal health and production	2001	Not focused with animal health issues
Control of hydatidosis.	Parasitology international	2006	Review
A longitudinal study of the incidence of major endemic and epidemic diseases affecting semi-scavenging chickens reared under the Participatory Livestock Development Project areas in Bangladesh.	Avian pathology : journal of the W.V.P.A	2005	Not participatory methods have been employed
Diversity of flora used for the cure of equine diseases in selected peri-urban areas of Punjab, Pakistan.	Journal of ethnobiology and ethnomedicine	2013	Not focused with animal health issues
Identifying risk factors of highly pathogenic avian influenza (H5N1 subtype) in Indonesia.	Preventive veterinary medicine	2011	Not participatory methods have been employed
Metapopulation dynamics and determinants of H5N1 highly pathogenic avian influenza outbreaks in Indonesian poultry.	Preventive veterinary medicine	2011	Not participatory methods have been employed
An economic analysis of communal goat production.	Journal of the South African Veterinary Association	2004	Not participatory methods have been employed
Prospects of improved classical swine fever control in backyard pigs through oral vaccination.	Berliner und Munchener tierarztliche Wochenschrift	2013	Not participatory methods have been employed
